# Supplementary material for: ICEKAT: an interactive online tool for calculating initial rates from continuous enzyme kinetic traces
Source: BMC Bioinformatics. 2020 May 14;21:186. doi: 10.1186/s12859-020-3513-y (PMC7222511; doi:10.1186/s12859-020-3513-y)
Supplement: Supplementary file 3 — Additional file 3 Sample continuous kinetic trace input data file for fitting to the Michaelis-Menten equation. [file 12859_2020_3513_MOESM3_ESM.csv]

Time (s)	0 uM	2.5 uM	5 uM	10 uM	25 uM	50 uM	100 uM	250 uM	500 uM
0	-0.0045	0.0089	0.0116	0.025	0.0702	0.1389	0.2826	0.6996	1.3975
8	-0.0049	0.0049	0.0146	0.0221	0.0603	0.1319	0.2748	0.691	1.3876
16	-0.0048	-0.0006	0.0067	0.0191	0.0575	0.1249	0.2693	0.6806	1.3796
24	-0.0015	0.0044	0.0074	0.0148	0.0484	0.1171	0.2547	0.6773	1.3736
32	-0.0013	0.006	0.0003	0.0144	0.0491	0.1102	0.2464	0.6717	1.3694
40	-0.0043	0.001	0.0003	0.009	0.046	0.1018	0.2391	0.6573	1.3643
48	0.0033	0.001	0.002	0.0063	0.0404	0.098	0.2394	0.6507	1.3567
56	0.0034	-0.0032	-0.0001	0.0018	0.0335	0.0987	0.2302	0.6443	1.3431
64	-0.002	0.0051	0.006	0.0068	0.0311	0.0866	0.2191	0.6376	1.3349
72	0.002	-0.003	-0.0008	0.0072	0.0206	0.0864	0.2169	0.6329	1.3253
80	-0.0005	0.001	0.0022	0.0059	0.0245	0.0767	0.2042	0.6205	1.3266
88	0.0038	-0.0002	-0.002	-0.0028	0.018	0.0707	0.2055	0.6118	1.3174
96	0.0046	0.0013	-0.0023	0.0017	0.0108	0.0631	0.1927	0.6103	1.303
104	-0.0029	-0.0001	0.0044	-0.0011	0.0093	0.0593	0.187	0.5993	1.2954
112	0.0011	-0.0017	0.0039	-0.0012	0.0104	0.0539	0.1767	0.5974	1.2938
120	0.0017	0.0027	0.0027	-0.0008	0.0065	0.0485	0.1746	0.587	1.284
128	-0.0006	-0.0027	0.0028	-0.0015	0.0075	0.0408	0.1654	0.5812	1.2753
136	0.0034	-0.0049	0.0036	-0.0026	0.006	0.0392	0.1559	0.5721	1.264
144	-0.0044	-0.0012	0.0015	-0.0009	0.0005	0.0328	0.1511	0.5685	1.2586
152	0.0009	-0.005	-0.0026	-0.0042	0.0023	0.0249	0.144	0.5566	1.2488
160	0.0009	-0.0033	0.0038	0.0014	0.0035	0.0207	0.1378	0.5444	1.2417
168	-0.0005	0.0012	0.0035	-0.0019	-0.0024	0.0229	0.1345	0.5444	1.236
176	0.0043	-0.0034	0.0021	0.0009	0.0018	0.0135	0.1235	0.5314	1.2334
184	0.0036	-0.0032	-0.0041	-0.0017	0.0034	0.0128	0.1168	0.5227	1.2273
192	0.0029	-0.0016	-0.0001	-0.0001	0.0041	0.0083	0.1112	0.5142	1.2189
200	0.004	-0.0036	0.0006	0.0002	-0.0017	0.013	0.1092	0.5135	1.2027
208	-0.0026	-0.0036	-0.0024	0.0046	0.002	0.0076	0.0973	0.5032	1.1961
216	-0.0047	-0.005	0.0047	-0.0029	-0.0036	0.0092	0.0914	0.4977	1.1872
224	-0.0011	-0.0014	0.0012	0.005	-0.0041	0.003	0.0823	0.485	1.1827
232	-0.0024	0.0042	0.002	0.0018	0.0027	0.005	0.0786	0.4843	1.1801
240	-0.0015	-0.0022	-0.0037	0.0012	0.0046	-0.0022	0.0741	0.4776	1.1668
248	0.0012	0	-0.002	-0.0017	0.0002	-0.0037	0.0666	0.463	1.1606
256	-0.0039	0.0026	-0.0004	0.0046	0.0028	0.0013	0.0631	0.459	1.1527
264	0.0032	-0.0049	0.003	-0.003	0.0049	0.0045	0.0574	0.4463	1.1452
272	0.0016	0.0002	-0.0042	0.0011	-0.0026	-0.0002	0.0469	0.4456	1.1365
280	-0.0005	0.0012	-0.0008	-0.0021	0	-0.0012	0.045	0.4406	1.1316
288	0.0011	0.0023	-0.0032	0.0047	0.0011	-0.0046	0.0398	0.4334	1.1251
296	-0.0027	0.0048	0.0029	-0.0026	0.0014	-0.0044	0.0391	0.4234	1.1164
304	0.0015	0.003	-0.0024	-0.0015	-0.0049	-0.0025	0.0343	0.4167	1.1022
312	0.0039	0.0043	0.0003	0.005	0.0036	-0.0031	0.0229	0.4037	1.0944
320	0.0004	0.001	0.0044	-0.0037	-0.0041	-0.0035	0.0194	0.3948	1.089
328	0.0037	-0.0009	-0.0028	-0.0026	-0.0009	-0.0035	0.0171	0.3873	1.0875
336	0.0037	0.0039	-0.0022	0.0016	0.0035	0.0013	0.0142	0.3831	1.076
344	0.0023	-0.0022	-0.0049	0.0029	-0.0033	0.0036	0.0078	0.381	1.0687
352	0.0005	0.0013	0.0042	0.0006	0.0015	-0.0018	0.0067	0.3649	1.0613
360	-0.0001	-0.0004	0.0009	-0.0049	-0.0038	0.0046	0.0037	0.3655	1.0573
368	0.0038	-0.0034	0.0016	-0.0033	-0.0031	-0.0048	0.0069	0.3591	1.0429
376	-0.0046	-0.0049	-0.0039	0.0033	-0.0028	0.0048	0.004	0.3508	1.0358
384	0.0025	0.0042	0.0028	0.0048	0.0014	-0.0006	0.0039	0.341	1.0327
392	-0.0041	-0.0044	0.0035	-0.0002	-0.0041	0.0012	-0.0017	0.3287	1.0187
400	0.0014	-0.0037	-0.0016	-0.0016	0.0017	0.0011	0.0041	0.3243	1.018
408	0.0044	-0.0029	0.0034	-0.0049	-0.0035	0.0004	-0.0027	0.3153	1.0078
416	0.0049	-0.0011	-0.004	0.0042	-0.0017	-0.0002	-0.0024	0.3077	1.0037
424	-0.0031	0.0048	-0.0024	0	0.0016	0.0021	0.0055	0.3068	0.9897
432	-0.0044	0.0009	0.0023	-0.0011	0.0038	-0.0002	-0.0036	0.3004	0.9824
440	-0.0018	0.0004	-0.0041	0.0013	-0.0003	0.0017	0.0001	0.2836	0.9742
448	-0.0006	-0.0002	0.0026	0.0031	0.0028	0.0022	0.0038	0.2778	0.9647
456	-0.0012	0.0018	0.0026	-0.0008	0.004	-0.0048	0.0004	0.2769	0.9609
464	-0.0016	-0.0008	-0.0005	-0.0001	0.0041	-0.0028	-0.0032	0.2693	0.9531
472	-0.0008	-0.0019	0.0037	0.0021	0.002	-0.0044	-0.0037	0.2636	0.9477
480	-0.0003	-0.0023	0.0019	0.0002	-0.0006	0.0021	-0.0045	0.2491	0.934
488	-0.0034	0.0042	-0.0045	-0.0016	-0.0041	0.0018	0.0013	0.2497	0.9261
496	-0.0028	-0.0036	0.0049	-0.0043	-0.0004	-0.0042	0.0044	0.2388	0.9263
504	0.0029	-0.0034	0.004	0.0038	-0.0014	-0.004	0.0021	0.2337	0.9116
512	-0.0049	0.0005	-0.0042	0.0024	-0.0049	0.0011	0.0016	0.2255	0.91
520	0.0038	0.0037	0.0046	0.0021	0.0002	-0.0042	-0.0029	0.2143	0.898
528	-0.0001	0.0002	-0.0022	0.0017	-0.0008	0.0023	0.0016	0.2071	0.8891
536	-0.004	0.0015	0.0018	0.0029	-0.0021	0.0026	-0.0001	0.2023	0.8803
544	0.0033	-0.0004	-0.0005	-0.0045	-0.0045	-0.0048	-0.005	0.2	0.881
552	0.0004	0.0023	0.0004	-0.0025	0.0021	-0.0003	0.0011	0.1877	0.8697
560	-0.0018	0.0006	0.0008	0.0007	0.0028	0.0031	-0.0048	0.1765	0.8603
568	-0.0023	-0.0017	0.0048	0.0014	-0.0016	0.0041	0.0048	0.177	0.8554
576	-0.0017	-0.0021	0.0044	0.0008	-0.0038	-0.0044	-0.0006	0.1721	0.847
584	-0.0031	-0.0002	-0.001	-0.0003	-0.0018	-0.003	0.0037	0.1618	0.8373
592	0.0002	-0.0028	-0.0011	-0.0015	0.0042	-0.0045	0.0029	0.1505	0.8328
600	-0.0004	-0.0021	-0.0042	0.0001	0.0027	0.0017	0.0007	0.1488
