# Supplementary material for: ICEKAT: an interactive online tool for calculating initial rates from continuous enzyme kinetic traces
Source: BMC Bioinformatics. 2020 May 14;21:186. doi: 10.1186/s12859-020-3513-y (PMC7222511; doi:10.1186/s12859-020-3513-y)
Supplement: Supplementary file 4 — Additional file 4 Sample continuous kinetic trace input data file for fitting to the iC50/EC50 equation. [file 12859_2020_3513_MOESM4_ESM.csv]

Time (sec)	0	0.0001	0.0003	0.001	0.003	0.01	0.03	0.1	0.3	1	3	10	30	100	300	1000
0	1.4	1.392	1.362	1.359	1.344	1.342	1.331	1.336	1.351	1.357	1.38	1.374	1.377	1.396	1.448	1.639
2	1.403	1.384	1.36	1.361	1.346	1.342	1.329	1.338	1.35	1.358	1.38	1.375	1.376	1.398	1.451	1.647
4	1.403	1.384	1.358	1.359	1.345	1.34	1.328	1.336	1.35	1.357	1.38	1.374	1.375	1.4	1.453	1.645
6	1.399	1.383	1.356	1.357	1.344	1.338	1.326	1.335	1.35	1.358	1.38	1.375	1.376	1.401	1.452	1.645
8	1.397	1.38	1.355	1.356	1.343	1.338	1.324	1.333	1.349	1.357	1.379	1.375	1.376	1.402	1.451	1.644
10	1.395	1.378	1.351	1.353	1.341	1.334	1.323	1.333	1.346	1.357	1.38	1.374	1.375	1.402	1.453	1.644
12	1.393	1.377	1.35	1.352	1.34	1.333	1.322	1.333	1.347	1.356	1.38	1.374	1.376	1.402	1.45	1.644
14	1.392	1.375	1.349	1.349	1.338	1.332	1.319	1.333	1.344	1.353	1.378	1.374	1.375	1.402	1.451	1.65
16	1.389	1.374	1.347	1.347	1.336	1.329	1.318	1.33	1.345	1.356	1.38	1.374	1.377	1.4	1.45	1.648
18	1.388	1.372	1.345	1.347	1.335	1.327	1.317	1.329	1.343	1.355	1.38	1.373	1.375	1.401	1.452	1.647
20	1.386	1.369	1.343	1.343	1.332	1.326	1.316	1.326	1.342	1.355	1.378	1.374	1.375	1.4	1.454	1.644
22	1.384	1.368	1.342	1.342	1.331	1.324	1.313	1.327	1.342	1.354	1.378	1.373	1.374	1.403	1.45	1.64
24	1.382	1.366	1.339	1.341	1.329	1.323	1.312	1.325	1.34	1.354	1.377	1.373	1.374	1.402	1.45	1.648
26	1.381	1.364	1.339	1.338	1.327	1.321	1.313	1.324	1.342	1.352	1.375	1.372	1.375	1.402	1.449	1.646
28	1.379	1.363	1.338	1.336	1.324	1.321	1.31	1.323	1.34	1.354	1.377	1.373	1.375	1.403	1.45	1.646
30	1.377	1.361	1.335	1.334	1.323	1.316	1.309	1.322	1.338	1.351	1.375	1.373	1.374	1.4	1.448	1.646
32	1.375	1.358	1.334	1.332	1.321	1.316	1.307	1.321	1.34	1.349	1.375	1.372	1.376	1.402	1.45	1.649
34	1.372	1.356	1.331	1.329	1.319	1.314	1.306	1.32	1.336	1.35	1.376	1.373	1.375	1.402	1.45	1.644
36	1.372	1.355	1.329	1.328	1.317	1.313	1.304	1.317	1.336	1.348	1.375	1.372	1.375	1.402	1.449	1.646
38	1.37	1.353	1.328	1.325	1.316	1.311	1.302	1.316	1.336	1.347	1.376	1.375	1.374	1.399	1.451	1.641
40	1.368	1.352	1.327	1.324	1.315	1.31	1.301	1.317	1.336	1.346	1.375	1.371	1.374	1.402	1.45	1.644
42	1.366	1.349	1.326	1.322	1.314	1.309	1.299	1.313	1.334	1.345	1.374	1.37	1.375	1.4	1.45	1.649
44	1.364	1.349	1.323	1.319	1.31	1.307	1.297	1.314	1.333	1.346	1.374	1.371	1.374	1.401	1.449	1.646
46	1.363	1.345	1.323	1.318	1.31	1.305	1.297	1.312	1.332	1.345	1.375	1.37	1.374	1.401	1.448	1.642
48	1.361	1.344	1.319	1.315	1.307	1.303	1.295	1.311	1.332	1.344	1.374	1.369	1.374	1.399	1.449	1.64
50	1.359	1.343	1.318	1.312	1.305	1.301	1.293	1.31	1.329	1.343	1.373	1.369	1.372	1.401	1.449	1.645
52	1.357	1.341	1.318	1.314	1.303	1.3	1.291	1.309	1.33	1.343	1.374	1.371	1.372	1.4	1.447	1.643
54	1.356	1.34	1.315	1.312	1.302	1.299	1.292	1.308	1.328	1.344	1.374	1.371	1.373	1.401	1.447	1.646
56	1.353	1.337	1.313	1.311	1.3	1.297	1.291	1.306	1.329	1.343	1.372	1.37	1.372	1.4	1.449	1.643
58	1.352	1.337	1.312	1.309	1.3	1.295	1.289	1.307	1.326	1.344	1.373	1.369	1.373	1.4	1.448	1.641
60	1.351	1.333	1.309	1.307	1.297	1.294	1.287	1.304	1.327	1.34	1.371	1.37	1.373	1.399	1.446	1.645
62	1.348	1.332	1.308	1.304	1.296	1.293	1.285	1.303	1.326	1.342	1.372	1.368	1.371	1.399	1.45	1.643
64	1.348	1.332	1.307	1.303	1.294	1.292	1.284	1.302	1.324	1.341	1.372	1.369	1.371	1.4	1.449	1.643
66	1.346	1.329	1.305	1.302	1.292	1.29	1.284	1.301	1.323	1.341	1.372	1.37	1.371	1.4	1.444	1.641
68	1.345	1.327	1.303	1.3	1.29	1.288	1.281	1.3	1.322	1.339	1.372	1.368	1.372	1.397	1.447	1.637
70	1.344	1.327	1.301	1.297	1.289	1.286	1.279	1.299	1.323	1.338	1.371	1.367	1.372	1.399	1.445	1.642
72	1.343	1.325	1.298	1.295	1.286	1.285	1.279	1.297	1.321	1.338	1.371	1.368	1.369	1.397	1.445	1.645
74	1.34	1.323	1.299	1.294	1.287	1.283	1.277	1.297	1.32	1.339	1.371	1.368	1.371	1.399	1.445	1.648
76	1.339	1.32	1.298	1.294	1.283	1.283	1.276	1.295	1.319	1.338	1.37	1.366	1.369	1.399	1.446	1.644
78	1.337	1.32	1.296	1.29	1.283	1.279	1.274	1.294	1.318	1.337	1.369	1.367	1.369	1.398	1.444	1.646
80	1.335	1.317	1.295	1.29	1.281	1.28	1.272	1.294	1.317	1.337	1.369	1.368	1.37	1.397	1.447	1.646
82	1.334	1.315	1.293	1.288	1.279	1.279	1.273	1.292	1.317	1.337	1.37	1.366	1.37	1.397	1.445	1.644
84	1.333	1.314	1.291	1.286	1.277	1.277	1.271	1.29	1.318	1.336	1.369	1.367	1.369	1.398	1.445	1.641
86	1.331	1.313	1.29	1.285	1.277	1.276	1.269	1.29	1.317	1.335	1.369	1.366	1.369	1.397	1.445	1.647
88	1.329	1.311	1.288	1.284	1.274	1.274	1.269	1.289	1.316	1.336	1.368	1.366	1.369	1.398	1.445	1.643
90	1.326	1.31	1.288	1.281	1.273	1.272	1.267	1.287	1.314	1.335	1.368	1.366	1.368	1.396	1.442	1.643
92	1.327	1.308	1.286	1.281	1.271	1.27	1.265	1.286	1.313	1.334	1.367	1.364	1.369	1.396	1.446	1.643
94	1.324	1.306	1.284	1.279	1.27	1.269	1.264	1.285	1.313	1.335	1.368	1.364	1.369	1.396	1.446	1.649
96	1.322	1.306	1.283	1.278	1.269	1.268	1.263	1.285	1.314	1.334	1.368	1.366	1.367	1.396	1.443	1.642
98	1.322	1.305	1.282	1.275	1.267	1.267	1.262	1.284	1.311	1.333	1.367	1.365	1.368	1.397	1.443	1.642
100	1.32	1.303	1.281	1.275	1.265	1.267	1.261	1.283	1.311	1.333	1.368	1.365	1.368	1.396	1.443	1.638
102	1.319	1.301	1.279	1.273	1.264	1.266	1.259	1.282	1.31	1.333	1.367	1.364	1.368	1.395	1.443	1.637
104	1.317	1.299	1.276	1.272	1.263	1.263	1.259	1.281	1.309	1.331	1.367	1.363	1.368	1.396	1.441	1.644
106	1.317	1.297	1.276	1.271	1.263	1.261	1.257	1.28	1.308	1.332	1.367	1.364	1.368	1.397	1.443	1.642
108	1.313	1.296	1.274	1.269	1.26	1.261	1.255	1.279	1.308	1.33	1.365	1.364	1.368	1.395	1.44	1.643
110	1.314	1.296	1.274	1.268	1.259	1.26	1.255	1.278	1.308	1.332	1.366	1.364	1.368	1.396	1.442	1.639
112	1.311	1.295	1.273	1.268	1.259	1.258	1.254	1.277	1.308	1.331	1.365	1.364	1.369	1.396	1.444	1.646
114	1.311	1.293	1.272	1.264	1.257	1.257	1.252	1.276	1.307	1.33	1.365	1.364	1.368	1.396	1.445	1.644
116	1.31	1.292	1.268	1.264	1.255	1.257	1.252	1.274	1.305	1.33	1.364	1.364	1.368	1.395	1.443	1.641
118	1.308	1.29	1.268	1.262	1.254	1.254	1.251	1.275	1.305	1.328	1.364	1.363	1.368	1.396	1.445	1.649
120	1.307	1.287	1.267	1.261	1.253	1.253	1.249	1.274	1.303	1.328	1.365	1.364	1.366	1.395	1.442	1.642
122	1.304	1.287	1.266	1.259	1.251	1.251	1.248	1.272	1.303	1.327	1.364	1.363	1.367	1.393	1.443	1.646
124	1.303	1.285	1.265	1.259	1.249	1.249	1.246	1.272	1.302	1.327	1.363	1.362	1.367	1.395	1.445	1.644
126	1.303	1.284	1.261	1.257	1.248	1.25	1.246	1.271	1.302	1.327	1.365	1.364	1.367	1.395	1.442	1.636
128	1.301	1.281	1.261	1.256	1.246	1.247	1.245	1.269	1.299	1.326	1.365	1.363	1.365	1.394	1.446	1.639
130	1.299	1.281	1.26	1.254	1.246	1.247	1.242	1.269	1.3	1.326	1.363	1.362	1.367	1.396	1.442	1.645
132	1.297	1.28	1.26	1.254	1.245	1.246	1.243	1.268	1.299	1.326	1.364	1.362	1.367	1.392	1.442	1.641
134	1.297	1.278	1.258	1.252	1.241	1.245	1.241	1.266	1.298	1.324	1.362	1.362	1.366	1.395	1.443	1.644
136	1.295	1.277	1.257	1.249	1.242	1.244	1.24	1.266	1.297	1.324	1.363	1.361	1.366	1.393	1.444	1.647
138	1.294	1.276	1.256	1.25	1.241	1.242	1.241	1.265	1.297	1.323	1.362	1.362	1.367	1.395	1.441	1.646
140	1.292	1.274	1.254	1.247	1.24	1.241	1.239	1.265	1.297	1.322	1.362	1.362	1.366	1.394	1.442	1.645
142	1.293	1.274	1.253	1.246	1.237	1.24	1.237	1.265	1.295	1.322	1.362	1.361	1.365	1.393	1.438	1.641
144	1.29	1.272	1.251	1.245	1.237	1.238	1.235	1.262	1.296	1.323	1.361	1.361	1.364	1.392	1.44	1.644
146	1.288	1.27	1.25	1.243	1.235	1.237	1.234	1.26	1.294	1.323	1.362	1.361	1.365	1.394	1.439	1.637
148	1.287	1.27	1.252	1.242	1.234	1.237	1.233	1.261	1.294	1.322	1.362	1.36	1.365	1.393	1.442	1.641
150	1.286	1.268	1.248	1.241	1.234	1.236	1.234	1.26	1.293	1.322	1.36	1.361	1.365	1.395	1.441	1.644
152	1.285	1.267	1.248	1.24	1.232	1.234	1.231	1.258	1.293	1.321	1.361	1.361	1.366	1.394	1.439	1.645
154	1.283	1.266	1.247	1.237	1.231	1.233	1.231	1.257	1.292	1.32	1.359	1.361	1.363	1.393	1.439	1.639
156	1.282	1.264	1.245	1.237	1.229	1.231	1.23	1.256	1.289	1.32	1.36	1.359	1.364	1.392	1.438	1.64
158	1.28	1.263	1.245	1.237	1.229	1.23	1.228	1.255	1.291	1.32	1.359	1.36	1.365	1.393	1.441	1.645
160	1.281	1.262	1.243	1.235	1.227	1.229	1.228	1.255	1.288	1.319	1.36	1.36	1.365	1.393	1.44	1.638
162	1.28	1.261	1.242	1.234	1.227	1.229	1.227	1.254	1.288	1.32	1.36	1.36	1.366	1.392	1.438	1.645
164	1.277	1.26	1.241	1.234	1.224	1.227	1.226	1.253	1.289	1.319	1.36	1.36	1.363	1.393	1.438	1.645
166	1.277	1.258	1.241	1.233	1.225	1.226	1.225	1.252	1.287	1.318	1.36	1.36	1.365	1.393	1.439	1.647
168	1.276	1.258	1.24	1.232	1.224	1.227	1.225	1.25	1.287	1.319	1.36	1.36	1.363	1.392	1.441	1.644
170	1.275	1.257	1.239	1.229	1.222	1.225	1.223	1.249	1.287	1.318	1.359	1.36	1.362	1.389	1.44	1.64
172	1.272	1.256	1.237	1.23	1.221	1.224	1.223	1.25	1.286	1.317	1.358	1.359	1.364	1.394	1.439	1.641
174	1.272	1.255	1.235	1.227	1.22	1.223	1.221	1.249	1.284	1.316	1.358	1.359	1.363	1.392	1.438	1.641
176	1.27	1.253	1.236	1.227	1.218	1.222	1.221	1.246	1.285	1.316	1.358	1.359	1.363	1.392	1.439	1.646
178	1.269	1.253	1.234	1.227	1.218	1.221	1.218	1.246	1.283	1.315	1.358	1.359	1.363	1.392	1.437	1.64
180	1.27	1.252	1.234	1.225	1.217	1.218	1.218	1.246	1.283	1.315	1.357	1.358	1.363	1.391	1.44	1.637
182	1.267	1.251	1.232	1.224	1.215	1.219	1.218	1.246	1.283	1.316	1.358	1.359	1.362	1.394	1.44	1.639
184	1.266	1.249	1.231	1.223	1.214	1.217	1.217	1.244	1.284	1.315	1.356	1.359	1.363	1.391	1.439	1.639
186	1.265	1.247	1.229	1.221	1.213	1.217	1.216	1.243	1.28	1.314	1.355	1.359	1.361	1.392	1.438	1.637
188	1.264	1.248	1.228	1.22	1.211	1.215	1.215	1.242	1.281	1.314	1.356	1.358	1.362	1.393	1.437	1.641
190	1.262	1.247	1.228	1.219	1.211	1.214	1.213	1.241	1.279	1.314	1.357	1.358	1.362	1.393	1.438	1.648
192	1.261	1.246	1.226	1.219	1.209	1.213	1.213	1.24	1.279	1.313	1.356	1.358	1.363	1.391	1.442	1.639
194	1.261	1.244	1.225	1.217	1.21	1.211	1.213	1.239	1.279	1.314	1.355	1.357	1.364	1.392	1.436	1.639
196	1.26	1.244	1.224	1.217	1.208	1.211	1.212	1.239	1.277	1.312	1.356	1.359	1.362	1.391	1.437	1.64
198	1.257	1.24	1.223	1.213	1.206	1.21	1.21	1.236	1.275	1.312	1.356	1.356	1.362	1.392	1.438	1.635
200	1.257	1.24	1.222	1.213	1.206	1.209	1.208	1.237	1.275	1.313	1.355	1.358	1.361	1.391	1.437	1.643
202	1.255	1.239	1.221	1.214	1.206	1.207	1.207	1.235	1.277	1.311	1.354	1.357	1.361	1.39	1.437	1.643
204	1.256	1.239	1.222	1.213	1.204	1.207	1.208	1.236	1.275	1.311	1.354	1.357	1.362	1.391	1.437	1.642
206	1.254	1.238	1.221	1.212	1.202	1.206	1.206	1.236	1.275	1.312	1.357	1.359	1.364	1.39	1.436	1.64
208	1.252	1.237	1.219	1.21	1.202	1.205	1.206	1.234	1.275	1.31	1.354	1.359	1.361	1.391	1.435	1.639
210	1.252	1.236	1.217	1.209	1.2	1.203	1.204	1.231	1.273	1.31	1.353	1.355	1.36	1.391	1.437	1.638
212	1.251	1.235	1.216	1.208	1.201	1.203	1.204	1.231	1.272	1.309	1.354	1.356	1.361	1.391	1.434	1.644
214	1.249	1.233	1.216	1.205	1.198	1.201	1.202	1.23	1.272	1.309	1.355	1.356	1.36	1.391	1.438	1.638
216	1.249	1.233	1.215	1.207	1.198	1.2	1.201	1.23	1.27	1.309	1.353	1.355	1.361	1.389	1.435	1.643
218	1.248	1.232	1.214	1.205	1.197	1.2	1.201	1.229	1.271	1.309	1.353	1.355	1.361	1.391	1.439	1.637
220	1.246	1.231	1.213	1.203	1.196	1.199	1.199	1.229	1.269	1.308	1.354	1.356	1.36	1.39	1.437	1.65
222	1.245	1.229	1.211	1.203	1.194	1.197	1.198	1.227	1.268	1.309	1.353	1.354	1.361	1.389	1.438	1.643
224	1.244	1.228	1.212	1.202	1.193	1.196	1.197	1.226	1.269	1.307	1.353	1.356	1.361	1.389	1.436	1.641
226	1.244	1.228	1.209	1.2	1.192	1.195	1.196	1.225	1.269	1.307	1.352	1.354	1.359	1.39	1.437	1.643
228	1.243	1.227	1.209	1.199	1.192	1.197	1.195	1.225	1.268	1.306	1.352	1.355	1.359	1.39	1.436	1.636
230	1.242	1.227	1.208	1.199	1.19	1.195	1.195	1.225	1.266	1.306	1.352	1.354	1.358	1.392	1.439	1.642
232	1.24	1.225	1.208	1.197	1.191	1.193	1.194	1.222	1.266	1.307	1.351	1.354	1.359	1.39	1.434	1.647
234	1.238	1.224	1.206	1.197	1.188	1.192	1.193	1.222	1.264	1.306	1.351	1.353	1.358	1.389	1.437	1.641
236	1.239	1.222	1.204	1.195	1.188	1.192	1.19	1.22	1.266	1.305	1.352	1.352	1.359	1.391	1.434	1.637
238	1.236	1.221	1.204	1.196	1.186	1.19	1.19	1.22	1.264	1.305	1.351	1.353	1.358	1.389	1.434	1.637
240	1.237	1.221	1.203	1.194	1.185	1.188	1.189	1.219	1.263	1.304	1.351	1.353	1.359	1.389	1.435	1.637
242	1.235	1.22	1.202	1.193	1.183	1.187	1.187	1.217	1.262	1.303	1.352	1.353	1.359	1.388	1.435	1.646
244	1.233	1.218	1.2	1.192	1.183	1.187	1.189	1.218	1.261	1.305	1.351	1.352	1.358	1.389	1.435	1.636
246	1.233	1.218	1.201	1.191	1.181	1.186	1.185	1.215	1.263	1.305	1.349	1.354	1.358	1.389	1.433	1.64
248	1.234	1.217	1.201	1.192	1.183	1.186	1.188	1.215	1.262	1.304	1.351	1.355	1.36	1.393	1.439	1.641
250	1.232	1.215	1.199	1.189	1.18	1.184	1.184	1.214	1.261	1.303	1.35	1.353	1.359	1.387	1.436	1.64
252	1.23	1.213	1.197	1.187	1.179	1.184	1.184	1.212	1.26	1.302	1.351	1.352	1.357	1.39	1.436	1.639
254	1.228	1.213	1.197	1.187	1.178	1.181	1.183	1.212	1.259	1.303	1.35	1.353	1.357	1.388	1.435	1.637
256	1.228	1.212	1.195	1.187	1.177	1.181	1.182	1.211	1.259	1.301	1.351	1.351	1.358	1.389	1.435	1.638
258	1.228	1.21	1.194	1.186	1.175	1.18	1.181	1.211	1.257	1.301	1.348	1.351	1.357	1.388	1.438	1.643
260	1.225	1.209	1.193	1.184	1.174	1.178	1.179	1.21	1.256	1.299	1.348	1.35	1.357	1.388	1.436	1.641
262	1.225	1.209	1.192	1.183	1.174	1.178	1.179	1.209	1.256	1.301	1.35	1.352	1.358	1.388	1.432	1.637
264	1.224	1.209	1.191	1.183	1.175	1.177	1.179	1.207	1.257	1.301	1.349	1.352	1.357	1.388	1.435	1.643
266	1.223	1.206	1.19	1.18	1.172	1.176	1.177	1.206	1.256	1.3	1.348	1.35	1.358	1.387	1.435	1.637
268	1.222	1.206	1.19	1.18	1.172	1.174	1.176	1.206	1.254	1.299	1.346	1.351	1.357	1.387	1.434	1.637
270	1.221	1.207	1.189	1.18	1.171	1.175	1.175	1.205	1.254	1.3	1.347	1.351	1.358	1.388	1.433	1.635
272	1.22	1.205	1.187	1.178	1.171	1.173	1.174	1.205	1.253	1.299	1.347	1.351	1.356	1.39	1.432	1.635
274	1.219	1.203	1.187	1.178	1.169	1.173	1.173	1.203	1.252	1.3	1.348	1.351	1.357	1.387	1.436	1.633
276	1.217	1.202	1.186	1.177	1.169	1.173	1.172	1.203	1.253	1.298	1.347	1.351	1.358	1.388	1.434	1.637
278	1.218	1.201	1.185	1.176	1.168	1.171	1.172	1.202	1.252	1.298	1.347	1.351	1.357	1.388	1.435	1.637
280	1.216	1.202	1.185	1.176	1.167	1.17	1.17	1.202	1.25	1.298	1.348	1.352	1.358	1.386	1.432	1.637
282	1.214	1.199	1.183	1.173	1.166	1.169	1.171	1.2	1.251	1.298	1.347	1.35	1.357	1.387	1.437	1.645
284	1.215	1.197	1.182	1.172	1.165	1.168	1.167	1.201	1.249	1.297	1.347	1.35	1.356	1.387	1.433	1.64
286	1.213	1.199	1.182	1.172	1.164	1.168	1.167	1.2	1.249	1.297	1.346	1.35	1.357	1.388	1.432	1.643
288	1.212	1.196	1.181	1.172	1.164	1.166	1.167	1.199	1.248	1.296	1.346	1.351	1.357	1.387	1.434	1.639
290	1.212	1.195	1.179	1.17	1.162	1.165	1.166	1.198	1.249	1.296	1.346	1.35	1.355	1.387	1.433	1.634
292	1.211	1.195	1.179	1.169	1.16	1.165	1.164	1.197	1.248	1.295	1.347	1.35	1.355	1.388	1.436	1.638
294	1.21	1.194	1.178	1.169	1.16	1.164	1.166	1.196	1.248	1.297	1.347	1.349	1.356	1.388	1.435	1.639
296	1.208	1.192	1.177	1.167	1.158	1.161	1.164	1.194	1.247	1.295	1.347	1.35	1.356	1.387	1.433	1.639
298	1.206	1.193	1.176	1.166	1.158	1.161	1.161	1.194	1.246	1.295	1.345	1.35	1.355	1.387	1.432	1.638
300	1.207	1.19	1.176	1.165	1.157	1.161	1.161	1.193	1.245	1.294	1.344	1.348	1.356	1.387	1.433	1.64
302	1.206	1.19	1.173	1.165	1.157	1.16	1.161	1.194	1.245	1.294	1.345	1.35	1.356	1.387	1.437	1.643
304	1.205	1.19	1.173	1.164	1.155	1.16	1.16	1.193	1.243	1.293	1.344	1.35	1.357	1.388	1.433	1.636
306	1.205	1.188	1.172	1.163	1.155	1.157	1.158	1.191	1.244	1.293	1.344	1.35	1.354	1.384	1.433	1.64
308	1.202	1.187	1.171	1.162	1.154	1.156	1.158	1.19	1.242	1.293	1.344	1.349	1.356	1.387	1.432	1.641
310	1.202	1.186	1.17	1.161	1.152	1.156	1.157	1.189	1.242	1.292	1.344	1.348	1.354	1.386	1.433	1.638
312	1.201	1.185	1.169	1.159	1.153	1.155	1.156	1.19	1.24	1.293	1.344	1.348	1.355	1.386	1.434	1.64
314	1.2	1.185	1.169	1.16	1.152	1.155	1.154	1.188	1.241	1.292	1.344	1.348	1.354	1.386	1.434	1.636
316	1.199	1.183	1.168	1.159	1.15	1.153	1.153	1.186	1.239	1.293	1.343	1.348	1.354	1.387	1.431	1.637
318	1.198	1.181	1.168	1.158	1.149	1.151	1.153	1.186	1.241	1.292	1.344	1.348	1.355	1.387	1.432	1.639
320	1.198	1.182	1.165	1.157	1.148	1.151	1.152	1.186	1.24	1.292	1.344	1.349	1.355	1.386	1.432	1.64
322	1.197	1.18	1.166	1.157	1.147	1.151	1.151	1.186	1.239	1.291	1.344	1.348	1.355	1.385	1.434	1.635
324	1.195	1.179	1.164	1.155	1.146	1.149	1.15	1.184	1.238	1.291	1.342	1.347	1.354	1.385	1.433	1.634
326	1.193	1.177	1.163	1.153	1.146	1.149	1.148	1.184	1.237	1.291	1.343	1.347	1.353	1.384	1.43	1.636
328	1.193	1.178	1.164	1.154	1.145	1.147	1.149	1.184	1.236	1.291	1.342	1.347	1.354	1.385	1.431	1.637
330	1.193	1.178	1.161	1.153	1.145	1.147	1.149	1.183	1.236	1.29	1.342	1.347	1.355	1.386	1.435	1.639
332	1.192	1.177	1.161	1.151	1.144	1.147	1.147	1.181	1.237	1.29	1.342	1.347	1.355	1.385	1.433	1.639
334	1.19	1.175	1.159	1.15	1.143	1.146	1.146	1.18	1.236	1.289	1.341	1.347	1.355	1.386	1.431	1.638
336	1.191	1.174	1.159	1.15	1.141	1.144	1.145	1.18	1.235	1.289	1.342	1.346	1.354	1.385	1.433	1.64
338	1.189	1.173	1.159	1.149	1.141	1.143	1.144	1.179	1.233	1.288	1.342	1.345	1.354	1.385	1.432	1.634
340	1.187	1.172	1.157	1.148	1.14	1.142	1.144	1.179	1.233	1.288	1.343	1.346	1.354	1.383	1.431	1.639
342	1.188	1.172	1.157	1.147	1.14	1.141	1.143	1.179	1.234	1.287	1.341	1.348	1.354	1.384	1.431	1.639
344	1.188	1.171	1.156	1.148	1.139	1.142	1.142	1.178	1.233	1.288	1.342	1.346	1.354	1.387	1.432	1.638
346	1.186	1.17	1.155	1.145	1.137	1.14	1.14	1.177	1.233	1.287	1.342	1.348	1.354	1.385	1.432	1.637
348	1.185	1.169	1.153	1.145	1.136	1.14	1.14	1.174	1.232	1.288	1.343	1.346	1.354	1.384	1.43	1.635
350	1.184	1.169	1.153	1.144	1.136	1.138	1.139	1.174	1.231	1.287	1.34	1.347	1.355	1.385	1.43	1.637
352	1.183	1.168	1.152	1.142	1.134	1.137	1.138	1.174	1.23	1.286	1.339	1.344	1.352	1.385	1.431	1.628
354	1.181	1.166	1.151	1.144	1.135	1.137	1.138	1.175	1.23	1.285	1.34	1.345	1.354	1.385	1.43	1.636
356	1.181	1.164	1.15	1.141	1.131	1.135	1.136	1.172	1.23	1.284	1.34	1.346	1.353	1.385	1.433	1.639
358	1.18	1.165	1.15	1.14	1.132	1.135	1.136	1.173	1.228	1.286	1.34	1.346	1.354	1.384	1.431	1.637
360	1.18	1.164	1.149	1.14	1.131	1.134	1.134	1.171	1.229	1.285	1.338	1.345	1.354	1.385	1.43	1.634
362	1.178	1.162	1.148	1.139	1.13	1.133	1.134	1.171	1.228	1.285	1.338	1.345	1.354	1.383	1.431	1.641
364	1.176	1.162	1.146	1.136	1.129	1.132	1.133	1.17	1.228	1.284	1.34	1.344	1.354	1.385	1.43	1.636
366	1.177	1.162	1.146	1.137	1.128	1.131	1.132	1.168	1.228	1.285	1.339	1.345	1.353	1.385	1.432	1.64
368	1.177	1.16	1.145	1.136	1.128	1.131	1.132	1.169	1.225	1.285	1.339	1.345	1.353	1.384	1.43	1.638
370	1.175	1.16	1.145	1.135	1.128	1.13	1.131	1.168	1.227	1.283	1.34	1.345	1.352	1.384	1.432	1.639
372	1.175	1.158	1.143	1.134	1.125	1.128	1.129	1.167	1.225	1.284	1.338	1.344	1.352	1.385	1.43	1.633
374	1.174	1.157	1.143	1.133	1.125	1.128	1.128	1.167	1.225	1.282	1.338	1.344	1.354	1.384	1.428	1.636
376	1.172	1.157	1.141	1.133	1.123	1.126	1.127	1.166	1.226	1.283	1.339	1.345	1.353	1.382	1.43	1.638
378	1.172	1.155	1.142	1.132	1.123	1.127	1.126	1.164	1.224	1.283	1.338	1.344	1.352	1.385	1.43	1.635
380	1.171	1.155	1.141	1.131	1.123	1.126	1.127	1.165	1.224	1.282	1.337	1.343	1.355	1.383	1.429	1.637
382	1.171	1.155	1.139	1.131	1.122	1.124	1.126	1.163	1.222	1.282	1.338	1.342	1.355	1.382	1.43	1.635
384	1.169	1.153	1.139	1.129	1.12	1.124	1.125	1.162	1.224	1.281	1.337	1.343	1.352	1.385	1.432	1.638
386	1.167	1.153	1.138	1.129	1.119	1.122	1.124	1.162	1.222	1.282	1.338	1.343	1.352	1.383	1.43	1.641
388	1.168	1.152	1.137	1.128	1.12	1.122	1.123	1.161	1.22	1.281	1.336	1.343	1.353	1.385	1.429	1.638
390	1.167	1.151	1.135	1.126	1.117	1.12	1.123	1.159	1.221	1.28	1.336	1.343	1.353	1.385	1.431	1.638
392	1.166	1.151	1.136	1.127	1.118	1.12	1.121	1.161	1.219	1.281	1.337	1.342	1.355	1.383	1.431	1.639
394	1.164	1.15	1.135	1.125	1.117	1.119	1.121	1.159	1.22	1.281	1.337	1.344	1.353	1.385	1.43	1.636
396	1.164	1.149	1.134	1.125	1.115	1.118	1.12	1.159	1.22	1.281	1.336	1.342	1.353	1.385	1.429	1.639
398	1.163	1.147	1.133	1.124	1.116	1.118	1.119	1.158	1.218	1.28	1.336	1.344	1.353	1.384	1.43	1.639
400	1.162	1.147	1.131	1.121	1.115	1.116	1.118	1.157	1.216	1.279	1.336	1.342	1.354	1.382	1.432	1.63
402	1.161	1.146	1.131	1.121	1.113	1.116	1.117	1.156	1.219	1.279	1.336	1.342	1.352	1.383	1.43	1.634
404	1.16	1.145	1.131	1.12	1.111	1.115	1.116	1.156	1.216	1.279	1.335	1.342	1.353	1.383	1.431	1.633
406	1.161	1.143	1.13	1.12	1.111	1.115	1.115	1.155	1.216	1.278	1.336	1.342	1.354	1.381	1.432	1.641
408	1.159	1.142	1.128	1.119	1.11	1.114	1.115	1.155	1.215	1.279	1.334	1.343	1.353	1.381	1.429	1.636
410	1.158	1.143	1.129	1.118	1.111	1.113	1.114	1.155	1.215	1.279	1.335	1.343	1.353	1.384	1.43	1.633
412	1.157	1.142	1.128	1.117	1.109	1.111	1.112	1.153	1.215	1.278	1.334	1.342	1.353	1.383	1.428	1.639
414	1.156	1.14	1.127	1.117	1.109	1.112	1.113	1.154	1.215	1.277	1.334	1.342	1.354	1.384	1.427	1.638
416	1.155	1.14	1.126	1.116	1.108	1.11	1.112	1.154	1.212	1.277	1.335	1.341	1.353	1.382	1.429	1.632
418	1.155	1.14	1.125	1.115	1.107	1.109	1.111	1.151	1.213	1.277	1.333	1.342	1.352	1.382	1.428	1.637
420	1.154	1.138	1.123	1.114	1.106	1.11	1.11	1.15	1.212	1.279	1.334	1.341	1.354	1.383	1.429	1.638
422	1.153	1.137	1.123	1.114	1.105	1.109	1.109	1.149	1.211	1.278	1.333	1.342	1.351	1.383	1.43	1.639
424	1.152	1.137	1.122	1.111	1.104	1.106	1.108	1.149	1.21	1.276	1.333	1.341	1.352	1.381	1.426	1.637
426	1.151	1.136	1.122	1.111	1.103	1.107	1.107	1.15	1.212	1.276	1.332	1.341	1.353	1.383	1.431	1.636
428	1.15	1.135	1.121	1.111	1.102	1.105	1.107	1.148	1.211	1.276	1.332	1.341	1.353	1.382	1.429	1.627
430	1.149	1.135	1.119	1.109	1.1	1.104	1.106	1.147	1.209	1.276	1.332	1.34	1.352	1.382	1.428	1.638
432	1.149	1.132	1.119	1.108	1.101	1.105	1.106	1.147	1.208	1.275	1.334	1.34	1.352	1.381	1.429	1.635
434	1.148	1.133	1.118	1.108	1.1	1.105	1.104	1.146	1.209	1.274	1.333	1.341	1.353	1.382	1.429	1.637
436	1.146	1.132	1.117	1.106	1.098	1.102	1.103	1.145	1.208	1.275	1.331	1.341	1.35	1.381	1.428	1.634
438	1.145	1.13	1.116	1.106	1.097	1.102	1.103	1.144	1.209	1.274	1.331	1.34	1.35	1.382	1.428	1.64
440	1.146	1.13	1.115	1.106	1.097	1.102	1.102	1.144	1.207	1.273	1.332	1.341	1.351	1.38	1.428	1.641
442	1.143	1.129	1.115	1.104	1.097	1.101	1.101	1.143	1.206	1.272	1.332	1.34	1.352	1.382	1.426	1.638
444	1.144	1.128	1.115	1.104	1.096	1.099	1.101	1.143	1.207	1.273	1.331	1.34	1.352	1.382	1.426	1.639
446	1.142	1.127	1.114	1.103	1.096	1.099	1.1	1.143	1.204	1.274	1.333	1.34	1.352	1.383	1.429	1.639
448	1.141	1.127	1.113	1.103	1.095	1.099	1.1	1.143	1.205	1.274	1.332	1.341	1.353	1.381	1.43	1.638
450	1.142	1.127	1.112	1.103	1.094	1.098	1.098	1.141	1.204	1.273	1.333	1.341	1.355	1.382	1.429	1.636
452	1.14	1.125	1.112	1.101	1.093	1.097	1.097	1.14	1.205	1.272	1.331	1.342	1.352	1.381	1.43	1.633
454	1.14	1.125	1.11	1.1	1.092	1.097	1.097	1.139	1.205	1.273	1.331	1.34	1.352	1.382	1.43	1.635
456	1.138	1.124	1.11	1.099	1.092	1.096	1.097	1.14	1.202	1.272	1.33	1.34	1.352	1.382	1.429	1.635
458	1.138	1.122	1.108	1.097	1.089	1.092	1.094	1.136	1.202	1.27	1.329	1.338	1.351	1.38	1.429	1.63
460	1.138	1.121	1.108	1.097	1.088	1.094	1.095	1.139	1.201	1.271	1.331	1.339	1.352	1.381	1.43	1.64
462	1.136	1.122	1.108	1.097	1.088	1.094	1.094	1.138	1.201	1.272	1.33	1.339	1.352	1.38	1.43	1.631
464	1.136	1.12	1.107	1.096	1.088	1.091	1.094	1.138	1.201	1.272	1.33	1.339	1.352	1.383	1.429	1.637
466	1.135	1.12	1.106	1.095	1.088	1.092	1.093	1.138	1.199	1.271	1.329	1.339	1.351	1.381	1.43	1.637
468	1.133	1.118	1.105	1.094	1.087	1.09	1.092	1.135	1.201	1.27	1.329	1.339	1.351	1.382	1.431	1.634
470	1.133	1.118	1.105	1.094	1.087	1.09	1.092	1.135	1.2	1.271	1.329	1.341	1.353	1.382	1.43	1.638
472	1.133	1.116	1.104	1.093	1.085	1.089	1.09	1.135	1.199	1.27	1.329	1.338	1.353	1.38	1.43	1.633
474	1.132	1.116	1.104	1.092	1.083	1.089	1.091	1.134	1.199	1.269	1.329	1.34	1.353	1.382	1.432	1.637
476	1.13	1.115	1.102	1.09	1.082	1.087	1.089	1.132	1.199	1.268	1.328	1.338	1.35	1.38	1.43	1.635
478	1.13	1.114	1.1	1.09	1.082	1.086	1.088	1.133	1.196	1.269	1.329	1.339	1.352	1.38	1.429	1.63
480	1.129	1.113	1.1	1.089	1.082	1.086	1.087	1.131	1.197	1.269	1.329	1.338	1.351	1.381	1.427	1.637
482	1.127	1.112	1.099	1.088	1.081	1.083	1.087	1.131	1.196	1.268	1.329	1.339	1.351	1.381	1.427	1.635
484	1.127	1.113	1.1	1.088	1.081	1.084	1.086	1.13	1.196	1.269	1.326	1.339	1.351	1.38	1.431	1.63
486	1.125	1.113	1.098	1.086	1.079	1.083	1.086	1.131	1.195	1.268	1.328	1.338	1.35	1.38	1.43	1.635
488	1.124	1.112	1.097	1.086	1.078	1.082	1.085	1.128	1.195	1.268	1.328	1.339	1.351	1.38	1.427	1.64
490	1.123	1.109	1.097	1.085	1.078	1.081	1.084	1.129	1.194	1.268	1.327	1.339	1.351	1.379	1.429	1.637
492	1.124	1.11	1.096	1.084	1.077	1.08	1.083	1.128	1.194	1.266	1.328	1.339	1.35	1.381	1.43	1.636
494	1.124	1.109	1.096	1.084	1.077	1.08	1.082	1.128	1.196	1.267	1.329	1.34	1.352	1.381	1.431	1.638
496	1.124	1.108	1.094	1.082	1.075	1.08	1.082	1.127	1.193	1.266	1.329	1.34	1.353	1.379	1.428	1.638
498	1.121	1.107	1.092	1.083	1.075	1.08	1.082	1.125	1.194	1.266	1.327	1.34	1.352	1.38	1.43	1.638
500	1.121	1.107	1.093	1.082	1.075	1.078	1.081	1.126	1.192	1.266	1.327	1.338	1.352	1.38	1.431	1.634
502	1.12	1.106	1.091	1.08	1.072	1.078	1.08	1.125	1.191	1.267	1.327	1.338	1.35	1.379	1.427	1.637
504	1.12	1.106	1.092	1.08	1.072	1.075	1.078	1.122	1.192	1.266	1.327	1.339	1.352	1.379	1.429	1.639
506	1.119	1.104	1.09	1.078	1.071	1.076	1.079	1.123	1.191	1.266	1.326	1.338	1.351	1.381	1.429	1.63
508	1.117	1.104	1.089	1.077	1.071	1.075	1.078	1.122	1.191	1.265	1.328	1.338	1.351	1.38	1.428	1.634
510	1.117	1.103	1.088	1.077	1.069	1.074	1.077	1.121	1.191	1.265	1.326	1.338	1.35	1.382	1.426	1.633
512	1.116	1.102	1.087	1.076	1.069	1.073	1.076	1.121	1.189	1.264	1.327	1.337	1.35	1.379	1.426	1.635
514	1.114	1.102	1.086	1.076	1.068	1.073	1.075	1.12	1.187	1.265	1.326	1.339	1.353	1.38	1.428	1.631
516	1.115	1.1	1.086	1.074	1.068	1.072	1.076	1.121	1.188	1.264	1.326	1.338	1.349	1.379	1.424	1.634
518	1.115	1.1	1.086	1.075	1.068	1.072	1.072	1.119	1.187	1.264	1.326	1.337	1.349	1.379	1.427	1.639
520	1.113	1.099	1.085	1.074	1.066	1.07	1.072	1.118	1.187	1.263	1.326	1.338	1.352	1.381	1.427	1.639
522	1.113	1.099	1.085	1.072	1.065	1.07	1.072	1.118	1.187	1.264	1.326	1.338	1.351	1.38	1.427	1.638
524	1.113	1.098	1.084	1.074	1.064	1.067	1.072	1.117	1.187	1.263	1.326	1.337	1.35	1.381	1.431	1.637
526	1.112	1.098	1.083	1.071	1.064	1.067	1.071	1.116	1.187	1.264	1.325	1.337	1.35	1.379	1.428	1.637
528	1.111	1.097	1.083	1.071	1.064	1.068	1.07	1.117	1.184	1.264	1.324	1.337	1.35	1.38	1.43	1.636
530	1.109	1.095	1.082	1.069	1.063	1.066	1.069	1.115	1.184	1.261	1.325	1.338	1.351	1.379	1.429	1.634
532	1.109	1.095	1.08	1.069	1.062	1.066	1.068	1.115	1.185	1.262	1.324	1.339	1.35	1.38	1.428	1.636
534	1.107	1.094	1.079	1.067	1.062	1.063	1.069	1.114	1.184	1.262	1.324	1.338	1.351	1.379	1.427	1.632
536	1.106	1.093	1.079	1.067	1.061	1.063	1.066	1.113	1.181	1.261	1.324	1.337	1.35	1.377	1.427	1.636
538	1.107	1.092	1.079	1.067	1.06	1.064	1.067	1.112	1.182	1.261	1.324	1.338	1.35	1.379	1.428	1.646
540	1.105	1.092	1.078	1.067	1.059	1.062	1.066	1.112	1.181	1.262	1.323	1.337	1.35	1.378	1.429	1.632
542	1.106	1.091	1.077	1.065	1.059	1.061	1.066	1.111	1.181	1.261	1.326	1.338	1.349	1.379	1.43	1.639
544	1.104	1.091	1.076	1.064	1.059	1.06	1.064	1.111	1.18	1.261	1.324	1.337	1.349	1.377	1.428	1.634
546	1.103	1.09	1.075	1.064	1.056	1.06	1.064	1.11	1.18	1.26	1.323	1.337	1.35	1.379	1.428	1.633
548	1.102	1.089	1.074	1.063	1.057	1.059	1.062	1.108	1.181	1.261	1.324	1.337	1.349	1.378	1.429	1.636
550	1.102	1.089	1.074	1.062	1.056	1.059	1.061	1.107	1.18	1.259	1.324	1.337	1.349	1.379	1.429	1.636
552	1.101	1.088	1.073	1.062	1.055	1.058	1.061	1.108	1.179	1.26	1.323	1.336	1.35	1.379	1.428	1.635
554	1.1	1.087	1.072	1.06	1.054	1.057	1.06	1.107	1.178	1.26	1.323	1.337	1.35	1.378	1.429	1.635
556	1.099	1.087	1.073	1.062	1.055	1.058	1.061	1.108	1.178	1.259	1.324	1.338	1.351	1.38	1.43	1.638
558	1.098	1.085	1.07	1.058	1.053	1.055	1.059	1.104	1.177	1.258	1.322	1.337	1.349	1.379	1.426	1.633
560	1.097	1.085	1.071	1.058	1.052	1.055	1.058	1.105	1.177	1.259	1.323	1.338	1.35	1.378	1.425	1.636
562	1.098	1.085	1.069	1.058	1.051	1.053	1.057	1.103	1.176	1.259	1.321	1.337	1.35	1.379	1.426	1.632
564	1.096	1.084	1.068	1.057	1.05	1.054	1.056	1.104	1.174	1.259	1.322	1.335	1.349	1.378	1.426	1.634
566	1.096	1.083	1.068	1.055	1.05	1.053	1.057	1.102	1.175	1.258	1.321	1.337	1.351	1.38	1.428	1.643
568	1.095	1.082	1.066	1.055	1.049	1.052	1.055	1.103	1.175	1.258	1.322	1.336	1.35	1.378	1.427	1.638
570	1.094	1.081	1.065	1.055	1.049	1.051	1.053	1.102	1.174	1.256	1.32	1.336	1.349	1.378	1.426	1.636
572	1.094	1.081	1.066	1.054	1.048	1.051	1.054	1.101	1.174	1.256	1.32	1.336	1.351	1.378	1.425	1.634
