# Supplementary material for: ICEKAT: an interactive online tool for calculating initial rates from continuous enzyme kinetic traces
Source: BMC Bioinformatics. 2020 May 14;21:186. doi: 10.1186/s12859-020-3513-y (PMC7222511; doi:10.1186/s12859-020-3513-y)
Supplement: Supplementary file 5 — Additional file 5 Sample continuous kinetic trace input data file for analyzing high-throughput screening data. [file 12859_2020_3513_MOESM5_ESM.csv]

Time (sec)	A1	A2	A3	A4	A5	A6	A7	A8	A9	A10	A11	A12	B1	B2	B3	B4	B5	B6	B7	B8	B9	B10	B11	B12	C1	C2	C3	C4	C5	C6	C7	C8	C9	C10	C11	C12	D1	D2	D2	D3	D4	D5	D6	D7	D8	D9	D10	D11	D12
0	0.679	0.556	0.58	0.442	0.451	0.56	0.577	0.606	0.595	0.52	0.653	0.663	0.975	0.985	0.996	1.017	0.746	0.757	0.773	0.566	0.569	0.571	0.539	0.549	0.551	0.571	0.504	0.516	0.537	0.529	1.147	1.148	1.143	1.205	1.221	1.216	1.212	1.222	1.067	1.214	1.185	1.09	1.067	0.67	0.668	0.65	0.651	0.632	0.986
5	0.678	0.556	0.579	0.441	0.451	0.56	0.577	0.605	0.595	0.52	0.65	0.662	0.974	0.985	0.994	1.016	0.745	0.756	0.772	0.563	0.567	0.569	0.537	0.547	0.549	0.569	0.502	0.514	0.536	0.528	1.145	1.146	1.14	1.203	1.22	1.215	1.21	1.222	1.066	1.214	1.185	1.089	1.066	0.67	0.662	0.649	0.649	0.631	0.985
10	0.678	0.555	0.577	0.439	0.45	0.559	0.576	0.604	0.594	0.52	0.648	0.661	0.973	0.984	0.993	1.015	0.744	0.755	0.771	0.561	0.564	0.568	0.535	0.545	0.547	0.567	0.5	0.512	0.534	0.527	1.143	1.144	1.138	1.202	1.219	1.214	1.209	1.221	1.065	1.213	1.184	1.088	1.065	0.667	0.657	0.647	0.646	0.63	0.984
15	0.677	0.555	0.577	0.438	0.449	0.558	0.575	0.603	0.593	0.52	0.646	0.66	0.972	0.984	0.992	1.014	0.743	0.753	0.77	0.559	0.562	0.566	0.533	0.543	0.546	0.566	0.498	0.511	0.532	0.526	1.141	1.142	1.136	1.2	1.218	1.212	1.207	1.22	1.064	1.212	1.184	1.087	1.064	0.666	0.654	0.644	0.643	0.627	0.984
20	0.677	0.554	0.576	0.437	0.448	0.557	0.575	0.602	0.592	0.52	0.645	0.659	0.972	0.983	0.991	1.013	0.742	0.752	0.77	0.557	0.56	0.565	0.531	0.542	0.544	0.565	0.496	0.509	0.53	0.525	1.139	1.14	1.135	1.199	1.217	1.211	1.206	1.22	1.063	1.212	1.183	1.086	1.063	0.664	0.652	0.641	0.641	0.624	0.982
25	0.676	0.554	0.576	0.436	0.447	0.556	0.573	0.602	0.592	0.519	0.644	0.658	0.972	0.981	0.991	1.012	0.742	0.751	0.769	0.554	0.557	0.563	0.529	0.54	0.543	0.564	0.494	0.508	0.528	0.525	1.137	1.138	1.133	1.199	1.216	1.21	1.205	1.22	1.062	1.211	1.183	1.085	1.063	0.662	0.651	0.639	0.637	0.621	0.979
30	0.676	0.553	0.576	0.435	0.447	0.555	0.572	0.601	0.591	0.519	0.643	0.657	0.971	0.981	0.99	1.011	0.741	0.751	0.768	0.552	0.555	0.562	0.527	0.538	0.541	0.562	0.492	0.506	0.526	0.524	1.136	1.137	1.132	1.198	1.215	1.209	1.204	1.219	1.062	1.211	1.182	1.085	1.063	0.657	0.649	0.636	0.635	0.617	0.978
35	0.675	0.552	0.575	0.434	0.445	0.555	0.571	0.6	0.591	0.519	0.642	0.656	0.97	0.98	0.99	1.01	0.741	0.751	0.768	0.549	0.553	0.56	0.524	0.535	0.539	0.561	0.489	0.503	0.524	0.523	1.135	1.135	1.131	1.197	1.214	1.208	1.203	1.219	1.061	1.21	1.182	1.084	1.063	0.656	0.645	0.633	0.632	0.614	0.977
40	0.675	0.552	0.575	0.433	0.444	0.553	0.571	0.6	0.59	0.519	0.641	0.655	0.969	0.979	0.988	1.009	0.74	0.75	0.766	0.547	0.551	0.559	0.522	0.534	0.538	0.559	0.487	0.501	0.522	0.522	1.134	1.134	1.129	1.196	1.212	1.206	1.202	1.218	1.06	1.209	1.181	1.084	1.062	0.651	0.64	0.63	0.631	0.612	0.975
45	0.674	0.552	0.574	0.432	0.443	0.553	0.57	0.599	0.589	0.518	0.64	0.655	0.968	0.979	0.988	1.009	0.74	0.75	0.766	0.545	0.549	0.557	0.52	0.532	0.536	0.558	0.485	0.499	0.52	0.521	1.133	1.132	1.127	1.195	1.212	1.205	1.201	1.217	1.059	1.209	1.181	1.084	1.063	0.647	0.637	0.625	0.627	0.61	0.974
50	0.674	0.551	0.573	0.431	0.443	0.552	0.57	0.598	0.589	0.518	0.639	0.653	0.967	0.978	0.987	1.008	0.739	0.75	0.766	0.542	0.546	0.555	0.517	0.53	0.534	0.556	0.482	0.497	0.519	0.52	1.131	1.131	1.125	1.194	1.211	1.204	1.2	1.216	1.058	1.208	1.18	1.083	1.063	0.643	0.632	0.622	0.624	0.608	0.973
55	0.673	0.551	0.572	0.43	0.442	0.551	0.569	0.597	0.588	0.518	0.638	0.653	0.967	0.978	0.986	1.008	0.739	0.748	0.764	0.54	0.544	0.553	0.515	0.527	0.533	0.555	0.48	0.495	0.517	0.52	1.13	1.129	1.123	1.193	1.21	1.202	1.198	1.216	1.056	1.207	1.179	1.082	1.063	0.639	0.629	0.62	0.621	0.606	0.971
60	0.673	0.55	0.571	0.429	0.441	0.55	0.568	0.596	0.587	0.517	0.636	0.652	0.966	0.977	0.985	1.007	0.738	0.748	0.762	0.537	0.542	0.552	0.512	0.525	0.531	0.554	0.477	0.493	0.516	0.519	1.129	1.128	1.122	1.192	1.209	1.202	1.197	1.215	1.055	1.207	1.179	1.081	1.062	0.637	0.627	0.618	0.619	0.603	0.97
65	0.672	0.55	0.57	0.428	0.44	0.549	0.567	0.595	0.587	0.517	0.636	0.651	0.964	0.976	0.984	1.006	0.738	0.746	0.762	0.535	0.54	0.55	0.51	0.523	0.529	0.553	0.475	0.49	0.515	0.518	1.127	1.127	1.121	1.191	1.208	1.201	1.196	1.215	1.054	1.207	1.178	1.08	1.062	0.636	0.624	0.615	0.616	0.601	0.969
70	0.672	0.549	0.57	0.428	0.439	0.548	0.566	0.594	0.586	0.517	0.634	0.65	0.964	0.975	0.984	1.005	0.737	0.744	0.762	0.532	0.537	0.549	0.508	0.521	0.527	0.552	0.472	0.488	0.513	0.517	1.126	1.125	1.118	1.19	1.206	1.2	1.194	1.214	1.053	1.206	1.178	1.08	1.061	0.634	0.623	0.612	0.613	0.599	0.967
75	0.671	0.549	0.569	0.426	0.438	0.547	0.565	0.593	0.585	0.517	0.633	0.649	0.963	0.974	0.984	1.004	0.737	0.743	0.76	0.53	0.535	0.547	0.505	0.519	0.526	0.55	0.47	0.486	0.512	0.516	1.124	1.123	1.117	1.189	1.205	1.198	1.193	1.214	1.052	1.205	1.177	1.079	1.06	0.629	0.622	0.608	0.611	0.596	0.966
80	0.67	0.548	0.568	0.425	0.437	0.546	0.565	0.592	0.584	0.516	0.632	0.648	0.963	0.974	0.983	1.003	0.736	0.742	0.76	0.527	0.533	0.546	0.503	0.516	0.524	0.549	0.468	0.484	0.51	0.516	1.122	1.121	1.115	1.187	1.204	1.197	1.191	1.213	1.05	1.205	1.177	1.078	1.059	0.626	0.62	0.605	0.607	0.592	0.965
85	0.67	0.548	0.567	0.425	0.436	0.545	0.563	0.592	0.584	0.516	0.631	0.648	0.962	0.974	0.982	1.003	0.735	0.742	0.759	0.525	0.531	0.545	0.5	0.514	0.522	0.548	0.465	0.481	0.509	0.515	1.121	1.12	1.114	1.186	1.202	1.196	1.19	1.213	1.049	1.204	1.176	1.078	1.059	0.623	0.616	0.599	0.604	0.589	0.964
90	0.669	0.547	0.566	0.424	0.435	0.544	0.562	0.59	0.583	0.516	0.63	0.647	0.96	0.972	0.981	1.002	0.734	0.74	0.756	0.522	0.529	0.544	0.498	0.512	0.521	0.547	0.462	0.479	0.508	0.515	1.119	1.118	1.113	1.185	1.201	1.195	1.189	1.212	1.047	1.203	1.176	1.077	1.058	0.619	0.614	0.597	0.6	0.586	0.963
95	0.669	0.546	0.566	0.422	0.434	0.543	0.562	0.589	0.582	0.516	0.629	0.646	0.96	0.971	0.98	1.001	0.734	0.739	0.756	0.519	0.527	0.542	0.495	0.51	0.519	0.545	0.459	0.477	0.506	0.514	1.118	1.116	1.111	1.184	1.2	1.194	1.188	1.212	1.046	1.202	1.175	1.077	1.058	0.616	0.611	0.594	0.598	0.584	0.962
100	0.668	0.545	0.565	0.421	0.434	0.543	0.561	0.588	0.582	0.516	0.628	0.645	0.959	0.971	0.98	1	0.733	0.739	0.755	0.516	0.524	0.542	0.492	0.508	0.517	0.544	0.456	0.474	0.505	0.514	1.116	1.115	1.11	1.183	1.198	1.192	1.186	1.211	1.045	1.202	1.174	1.076	1.057	0.612	0.609	0.591	0.595	0.581	0.961
105	0.668	0.545	0.565	0.42	0.433	0.542	0.56	0.587	0.581	0.515	0.627	0.645	0.958	0.97	0.978	0.999	0.733	0.738	0.756	0.514	0.522	0.54	0.49	0.506	0.516	0.543	0.454	0.472	0.504	0.513	1.114	1.113	1.109	1.182	1.197	1.192	1.185	1.211	1.043	1.201	1.173	1.075	1.056	0.606	0.607	0.589	0.592	0.578	0.959
110	0.668	0.544	0.564	0.419	0.432	0.541	0.559	0.587	0.58	0.515	0.626	0.644	0.957	0.97	0.977	0.998	0.732	0.736	0.754	0.511	0.52	0.54	0.487	0.503	0.514	0.542	0.451	0.47	0.503	0.513	1.113	1.111	1.107	1.181	1.196	1.19	1.184	1.21	1.041	1.2	1.172	1.075	1.056	0.603	0.604	0.585	0.588	0.576	0.958
115	0.667	0.543	0.564	0.418	0.431	0.54	0.558	0.585	0.58	0.515	0.625	0.644	0.956	0.969	0.977	0.997	0.731	0.736	0.754	0.508	0.518	0.539	0.485	0.501	0.512	0.541	0.448	0.467	0.502	0.512	1.111	1.11	1.106	1.18	1.194	1.19	1.183	1.21	1.04	1.199	1.172	1.074	1.055	0.599	0.6	0.581	0.584	0.573	0.957
120	0.667	0.542	0.563	0.417	0.43	0.538	0.557	0.584	0.579	0.514	0.624	0.642	0.955	0.968	0.976	0.996	0.731	0.736	0.753	0.506	0.515	0.538	0.482	0.499	0.511	0.54	0.445	0.465	0.501	0.512	1.109	1.108	1.105	1.179	1.193	1.188	1.181	1.209	1.038	1.199	1.171	1.073	1.054	0.598	0.601	0.578	0.582	0.57	0.956
125	0.666	0.542	0.563	0.416	0.428	0.538	0.556	0.583	0.578	0.514	0.623	0.642	0.955	0.968	0.975	0.995	0.73	0.735	0.75	0.503	0.513	0.537	0.48	0.496	0.509	0.539	0.443	0.463	0.5	0.512	1.108	1.106	1.103	1.177	1.192	1.186	1.18	1.209	1.036	1.198	1.17	1.073	1.053	0.594	0.597	0.574	0.579	0.568	0.954
130	0.666	0.541	0.562	0.415	0.427	0.537	0.555	0.582	0.577	0.514	0.622	0.641	0.954	0.967	0.974	0.994	0.729	0.734	0.75	0.5	0.511	0.536	0.477	0.494	0.507	0.538	0.44	0.461	0.499	0.511	1.107	1.105	1.102	1.176	1.19	1.185	1.179	1.209	1.034	1.198	1.17	1.072	1.053	0.592	0.595	0.569	0.576	0.565	0.953
135	0.666	0.541	0.561	0.414	0.426	0.535	0.554	0.581	0.577	0.514	0.621	0.641	0.953	0.967	0.973	0.993	0.729	0.733	0.748	0.498	0.509	0.535	0.474	0.492	0.506	0.537	0.437	0.459	0.498	0.511	1.105	1.103	1.101	1.175	1.189	1.184	1.178	1.208	1.032	1.197	1.169	1.071	1.052	0.59	0.592	0.566	0.574	0.562	0.952
140	0.665	0.54	0.561	0.413	0.425	0.535	0.553	0.58	0.576	0.513	0.62	0.64	0.952	0.966	0.972	0.992	0.728	0.732	0.748	0.495	0.507	0.535	0.472	0.49	0.504	0.537	0.435	0.456	0.498	0.511	1.103	1.101	1.1	1.174	1.187	1.182	1.177	1.208	1.03	1.196	1.167	1.071	1.051	0.586	0.589	0.564	0.571	0.559	0.95
145	0.665	0.54	0.56	0.412	0.424	0.534	0.552	0.579	0.576	0.513	0.619	0.64	0.951	0.965	0.971	0.992	0.728	0.731	0.748	0.492	0.505	0.534	0.469	0.488	0.503	0.536	0.432	0.454	0.497	0.51	1.102	1.099	1.099	1.172	1.186	1.181	1.176	1.208	1.029	1.195	1.167	1.07	1.051	0.582	0.587	0.562	0.569	0.558	0.949
150	0.665	0.539	0.559	0.411	0.423	0.533	0.551	0.578	0.575	0.513	0.617	0.639	0.95	0.965	0.971	0.99	0.727	0.731	0.748	0.489	0.503	0.534	0.467	0.485	0.502	0.535	0.428	0.452	0.496	0.51	1.1	1.098	1.098	1.171	1.185	1.179	1.175	1.207	1.027	1.195	1.166	1.07	1.05	0.578	0.583	0.558	0.565	0.556	0.948
155	0.664	0.539	0.559	0.41	0.422	0.532	0.55	0.577	0.574	0.513	0.616	0.639	0.95	0.964	0.97	0.989	0.727	0.73	0.748	0.487	0.501	0.533	0.464	0.483	0.5	0.534	0.426	0.45	0.495	0.51	1.098	1.096	1.097	1.17	1.184	1.178	1.175	1.208	1.025	1.194	1.166	1.069	1.05	0.575	0.582	0.555	0.563	0.554	0.947
160	0.664	0.538	0.558	0.409	0.422	0.531	0.549	0.576	0.574	0.513	0.615	0.638	0.949	0.964	0.969	0.989	0.726	0.729	0.745	0.484	0.5	0.532	0.461	0.481	0.499	0.534	0.423	0.448	0.495	0.509	1.097	1.094	1.097	1.169	1.182	1.176	1.174	1.207	1.024	1.193	1.165	1.068	1.049	0.573	0.577	0.55	0.56	0.552	0.946
165	0.663	0.538	0.558	0.408	0.421	0.529	0.548	0.576	0.573	0.513	0.614	0.638	0.948	0.963	0.968	0.988	0.726	0.727	0.744	0.481	0.498	0.532	0.459	0.479	0.497	0.533	0.42	0.447	0.494	0.509	1.095	1.092	1.096	1.168	1.181	1.175	1.173	1.207	1.022	1.192	1.165	1.067	1.048	0.57	0.575	0.549	0.559	0.551	0.945
170	0.663	0.537	0.557	0.407	0.42	0.529	0.547	0.574	0.573	0.513	0.614	0.637	0.947	0.963	0.967	0.987	0.725	0.726	0.744	0.479	0.496	0.531	0.456	0.477	0.496	0.532	0.417	0.445	0.493	0.509	1.093	1.09	1.095	1.167	1.179	1.173	1.172	1.206	1.021	1.191	1.165	1.067	1.047	0.567	0.572	0.544	0.556	0.549	0.944
175	0.663	0.537	0.556	0.406	0.419	0.527	0.546	0.573	0.573	0.512	0.613	0.637	0.946	0.963	0.966	0.986	0.725	0.725	0.743	0.476	0.495	0.531	0.453	0.475	0.495	0.532	0.414	0.443	0.493	0.509	1.092	1.088	1.094	1.166	1.178	1.172	1.172	1.206	1.019	1.191	1.164	1.066	1.047	0.564	0.572	0.54	0.553	0.547	0.943
180	0.662	0.536	0.556	0.405	0.418	0.526	0.545	0.572	0.572	0.512	0.612	0.636	0.945	0.962	0.966	0.985	0.724	0.725	0.744	0.473	0.493	0.53	0.451	0.473	0.494	0.531	0.412	0.441	0.492	0.508	1.09	1.087	1.093	1.164	1.177	1.171	1.171	1.206	1.017	1.19	1.163	1.065	1.046	0.564	0.574	0.536	0.551	0.545	0.942
185	0.662	0.536	0.555	0.404	0.417	0.525	0.544	0.572	0.572	0.512	0.611	0.636	0.945	0.962	0.964	0.984	0.724	0.724	0.744	0.471	0.491	0.53	0.448	0.471	0.492	0.531	0.409	0.439	0.492	0.508	1.088	1.085	1.093	1.163	1.176	1.17	1.171	1.206	1.016	1.189	1.162	1.065	1.045	0.56	0.573	0.533	0.55	0.544	0.94
190	0.662	0.535	0.554	0.403	0.416	0.524	0.543	0.57	0.571	0.512	0.61	0.636	0.944	0.961	0.963	0.983	0.723	0.725	0.745	0.468	0.49	0.53	0.446	0.469	0.491	0.53	0.406	0.437	0.491	0.508	1.087	1.083	1.092	1.162	1.174	1.168	1.17	1.205	1.014	1.188	1.162	1.064	1.045	0.556	0.572	0.531	0.548	0.542	0.939
195	0.662	0.534	0.554	0.402	0.415	0.523	0.542	0.569	0.571	0.512	0.609	0.635	0.943	0.961	0.963	0.983	0.723	0.723	0.744	0.465	0.488	0.529	0.443	0.467	0.49	0.53	0.403	0.436	0.491	0.508	1.085	1.081	1.092	1.161	1.173	1.167	1.169	1.205	1.012	1.187	1.161	1.063	1.044	0.553	0.569	0.527	0.544	0.54	0.938
200	0.661	0.534	0.554	0.401	0.414	0.522	0.541	0.568	0.571	0.512	0.608	0.635	0.942	0.961	0.962	0.982	0.722	0.723	0.743	0.463	0.487	0.529	0.44	0.465	0.489	0.529	0.401	0.434	0.491	0.508	1.083	1.08	1.091	1.16	1.172	1.166	1.169	1.205	1.011	1.186	1.16	1.063	1.043	0.547	0.57	0.524	0.541	0.539	0.937
205	0.661	0.533	0.553	0.4	0.413	0.521	0.54	0.568	0.57	0.512	0.607	0.635	0.941	0.961	0.961	0.981	0.721	0.722	0.742	0.46	0.486	0.528	0.438	0.462	0.488	0.529	0.398	0.433	0.49	0.507	1.081	1.078	1.09	1.158	1.17	1.164	1.168	1.204	1.009	1.186	1.16	1.062	1.042	0.545	0.568	0.52	0.539	0.539	0.936
210	0.661	0.533	0.553	0.399	0.412	0.52	0.539	0.567	0.57	0.512	0.606	0.634	0.94	0.96	0.96	0.979	0.721	0.72	0.741	0.457	0.484	0.528	0.435	0.461	0.487	0.528	0.395	0.431	0.49	0.507	1.08	1.076	1.089	1.157	1.169	1.163	1.168	1.205	1.007	1.185	1.16	1.061	1.042	0.54	0.563	0.517	0.537	0.539	0.934
215	0.661	0.532	0.552	0.398	0.411	0.519	0.538	0.566	0.57	0.511	0.605	0.634	0.939	0.96	0.959	0.978	0.72	0.719	0.74	0.455	0.483	0.528	0.433	0.459	0.486	0.528	0.392	0.43	0.489	0.507	1.078	1.075	1.089	1.156	1.167	1.162	1.167	1.205	1.005	1.184	1.159	1.061	1.041	0.538	0.563	0.515	0.534	0.538	0.933
220	0.661	0.532	0.551	0.397	0.41	0.518	0.537	0.565	0.57	0.511	0.604	0.634	0.938	0.96	0.958	0.977	0.72	0.716	0.741	0.453	0.482	0.527	0.43	0.457	0.485	0.528	0.39	0.428	0.489	0.507	1.076	1.073	1.089	1.155	1.166	1.16	1.167	1.205	1.003	1.184	1.158	1.059	1.04	0.536	0.561	0.511	0.531	0.537	0.932
225	0.661	0.531	0.551	0.396	0.409	0.517	0.536	0.564	0.569	0.511	0.604	0.634	0.937	0.959	0.958	0.977	0.719	0.717	0.74	0.45	0.481	0.527	0.428	0.455	0.484	0.527	0.387	0.427	0.489	0.507	1.075	1.071	1.088	1.154	1.165	1.159	1.166	1.205	1.002	1.183	1.158	1.059	1.04	0.536	0.56	0.507	0.53	0.535	0.931
230	0.66	0.531	0.55	0.395	0.408	0.516	0.535	0.563	0.569	0.511	0.603	0.633	0.937	0.959	0.957	0.976	0.719	0.716	0.739	0.447	0.48	0.527	0.425	0.453	0.483	0.527	0.384	0.426	0.488	0.507	1.073	1.069	1.088	1.152	1.163	1.158	1.166	1.205	1	1.182	1.158	1.058	1.039	0.534	0.562	0.502	0.528	0.533	0.93
235	0.66	0.53	0.55	0.394	0.407	0.515	0.534	0.562	0.569	0.511	0.602	0.633	0.936	0.959	0.956	0.974	0.718	0.716	0.74	0.445	0.479	0.527	0.422	0.451	0.482	0.526	0.381	0.425	0.488	0.507	1.071	1.068	1.088	1.152	1.162	1.157	1.166	1.204	0.998	1.181	1.157	1.057	1.038	0.531	0.563	0.499	0.526	0.532	0.929
240	0.66	0.529	0.549	0.392	0.406	0.514	0.533	0.562	0.568	0.511	0.601	0.633	0.935	0.958	0.955	0.974	0.718	0.715	0.739	0.442	0.478	0.527	0.42	0.449	0.481	0.526	0.378	0.424	0.488	0.506	1.07	1.066	1.087	1.15	1.161	1.155	1.165	1.204	0.997	1.18	1.157	1.057	1.037	0.526	0.561	0.498	0.524	0.532	0.928
245	0.66	0.529	0.549	0.392	0.406	0.513	0.532	0.561	0.568	0.511	0.6	0.633	0.934	0.958	0.955	0.973	0.717	0.714	0.738	0.44	0.477	0.526	0.417	0.447	0.48	0.526	0.376	0.423	0.488	0.506	1.068	1.065	1.087	1.149	1.159	1.154	1.165	1.204	0.995	1.18	1.156	1.056	1.036	0.522	0.558	0.495	0.521	0.531	0.926
250	0.66	0.528	0.548	0.391	0.405	0.512	0.531	0.559	0.568	0.511	0.6	0.633	0.933	0.958	0.954	0.972	0.717	0.712	0.737	0.438	0.476	0.526	0.415	0.445	0.479	0.526	0.374	0.422	0.488	0.506	1.066	1.063	1.086	1.148	1.158	1.153	1.165	1.204	0.994	1.179	1.156	1.055	1.036	0.516	0.56	0.49	0.519	0.531	0.926
255	0.659	0.528	0.548	0.389	0.404	0.511	0.53	0.559	0.568	0.511	0.599	0.632	0.933	0.958	0.953	0.971	0.716	0.71	0.737	0.435	0.475	0.526	0.412	0.443	0.478	0.525	0.371	0.421	0.487	0.506	1.065	1.061	1.086	1.147	1.157	1.152	1.164	1.204	0.992	1.178	1.156	1.055	1.035	0.512	0.556	0.487	0.517	0.53	0.924
260	0.659	0.527	0.547	0.388	0.403	0.51	0.529	0.558	0.568	0.511	0.599	0.632	0.932	0.958	0.952	0.97	0.716	0.71	0.737	0.433	0.474	0.526	0.41	0.442	0.477	0.525	0.368	0.42	0.487	0.506	1.063	1.06	1.086	1.145	1.155	1.151	1.164	1.204	0.991	1.178	1.156	1.054	1.034	0.508	0.558	0.484	0.515	0.53	0.923
265	0.659	0.527	0.547	0.387	0.402	0.509	0.528	0.557	0.567	0.511	0.598	0.632	0.931	0.958	0.951	0.969	0.715	0.709	0.737	0.43	0.473	0.526	0.407	0.44	0.477	0.525	0.366	0.419	0.487	0.506	1.062	1.058	1.085	1.144	1.154	1.15	1.163	1.203	0.989	1.177	1.156	1.053	1.033	0.507	0.56	0.482	0.512	0.529	0.922
270	0.659	0.526	0.546	0.386	0.401	0.508	0.527	0.557	0.568	0.51	0.597	0.632	0.93	0.957	0.95	0.969	0.715	0.709	0.737	0.428	0.473	0.525	0.405	0.438	0.476	0.525	0.363	0.419	0.487	0.506	1.06	1.056	1.085	1.143	1.153	1.149	1.163	1.204	0.987	1.176	1.155	1.053	1.032	0.507	0.56	0.479	0.51	0.527	0.921
275	0.659	0.525	0.546	0.385	0.4	0.507	0.526	0.556	0.567	0.51	0.597	0.631	0.929	0.957	0.95	0.968	0.714	0.708	0.736	0.426	0.472	0.525	0.403	0.437	0.475	0.524	0.361	0.418	0.486	0.506	1.058	1.055	1.085	1.142	1.152	1.148	1.163	1.204	0.986	1.176	1.155	1.052	1.031	0.504	0.555	0.476	0.508	0.527	0.92
280	0.659	0.525	0.545	0.384	0.399	0.506	0.525	0.555	0.567	0.51	0.596	0.631	0.928	0.957	0.949	0.967	0.714	0.706	0.736	0.423	0.471	0.525	0.4	0.435	0.475	0.524	0.358	0.417	0.486	0.506	1.057	1.053	1.085	1.14	1.15	1.147	1.163	1.203	0.984	1.175	1.154	1.051	1.031	0.503	0.553	0.471	0.506	0.527	0.919
285	0.659	0.524	0.545	0.383	0.398	0.505	0.524	0.555	0.567	0.51	0.596	0.631	0.928	0.957	0.948	0.966	0.713	0.706	0.736	0.421	0.471	0.525	0.398	0.433	0.474	0.524	0.356	0.416	0.486	0.505	1.055	1.052	1.084	1.139	1.149	1.146	1.163	1.204	0.983	1.174	1.154	1.05	1.03	0.501	0.55	0.469	0.504	0.527	0.918
290	0.659	0.523	0.544	0.382	0.397	0.504	0.523	0.553	0.567	0.51	0.595	0.631	0.927	0.957	0.947	0.965	0.713	0.705	0.737	0.419	0.47	0.525	0.395	0.432	0.473	0.524	0.353	0.416	0.486	0.505	1.053	1.051	1.084	1.138	1.147	1.145	1.162	1.203	0.982	1.173	1.154	1.049	1.029	0.498	0.551	0.466	0.502	0.527	0.917
295	0.658	0.523	0.544	0.381	0.397	0.503	0.522	0.553	0.567	0.51	0.595	0.631	0.926	0.956	0.946	0.964	0.712	0.705	0.738	0.417	0.47	0.525	0.393	0.43	0.473	0.523	0.351	0.415	0.486	0.505	1.052	1.05	1.084	1.137	1.145	1.144	1.162	1.203	0.981	1.172	1.153	1.049	1.028	0.492	0.553	0.463	0.501	0.526	0.915
300	0.658	0.523	0.543	0.38	0.396	0.502	0.521	0.552	0.567	0.51	0.594	0.631	0.926	0.957	0.946	0.963	0.712	0.705	0.737	0.414	0.469	0.525	0.391	0.428	0.472	0.523	0.348	0.414	0.486	0.505	1.05	1.048	1.083	1.136	1.144	1.143	1.162	1.203	0.979	1.172	1.153	1.048	1.027	0.49	0.551	0.46	0.5	0.526	0.914
305	0.658	0.522	0.542	0.379	0.395	0.501	0.52	0.552	0.566	0.51	0.594	0.631	0.925	0.957	0.945	0.962	0.711	0.704	0.735	0.412	0.469	0.524	0.388	0.427	0.472	0.523	0.346	0.414	0.486	0.505	1.048	1.047	1.083	1.135	1.143	1.142	1.161	1.203	0.978	1.171	1.153	1.047	1.027	0.486	0.548	0.456	0.498	0.525	0.913
310	0.658	0.521	0.542	0.378	0.394	0.5	0.519	0.551	0.566	0.51	0.593	0.63	0.924	0.956	0.944	0.962	0.711	0.703	0.734	0.41	0.468	0.524	0.386	0.425	0.471	0.523	0.344	0.413	0.485	0.505	1.047	1.045	1.083	1.134	1.142	1.141	1.162	1.203	0.977	1.171	1.152	1.047	1.026	0.484	0.547	0.453	0.497	0.524	0.912
315	0.658	0.521	0.541	0.377	0.393	0.499	0.518	0.55	0.566	0.51	0.593	0.63	0.923	0.956	0.943	0.961	0.71	0.702	0.734	0.408	0.468	0.524	0.384	0.423	0.471	0.522	0.342	0.413	0.485	0.505	1.045	1.044	1.083	1.132	1.14	1.14	1.161	1.203	0.976	1.171	1.152	1.046	1.025	0.482	0.547	0.449	0.495	0.523	0.911
320	0.657	0.52	0.541	0.376	0.392	0.498	0.517	0.549	0.566	0.51	0.592	0.63	0.923	0.956	0.942	0.96	0.709	0.701	0.735	0.406	0.467	0.524	0.381	0.422	0.47	0.522	0.339	0.412	0.486	0.505	1.043	1.043	1.083	1.131	1.139	1.14	1.161	1.203	0.975	1.171	1.152	1.045	1.024	0.478	0.546	0.446	0.495	0.523	0.91
325	0.657	0.52	0.54	0.375	0.391	0.497	0.516	0.549	0.566	0.51	0.592	0.63	0.922	0.956	0.941	0.959	0.709	0.7	0.735	0.404	0.467	0.524	0.379	0.42	0.47	0.522	0.338	0.412	0.486	0.505	1.041	1.042	1.083	1.13	1.138	1.139	1.161	1.203	0.974	1.171	1.152	1.044	1.023	0.476	0.544	0.444	0.494	0.524	0.909
330	0.657	0.519	0.54	0.374	0.39	0.496	0.515	0.549	0.566	0.51	0.592	0.63	0.922	0.956	0.941	0.959	0.709	0.699	0.735	0.402	0.466	0.524	0.377	0.419	0.469	0.522	0.335	0.412	0.485	0.505	1.04	1.041	1.083	1.129	1.136	1.138	1.161	1.203	0.973	1.17	1.152	1.044	1.022	0.474	0.548	0.442	0.492	0.524	0.908
335	0.657	0.518	0.539	0.373	0.39	0.495	0.514	0.548	0.566	0.51	0.591	0.63	0.921	0.956	0.94	0.958	0.708	0.699	0.734	0.4	0.466	0.524	0.374	0.418	0.469	0.522	0.333	0.411	0.485	0.505	1.038	1.04	1.083	1.127	1.135	1.138	1.161	1.203	0.972	1.169	1.151	1.044	1.021	0.47	0.546	0.439	0.491	0.524	0.907
340	0.657	0.518	0.539	0.372	0.389	0.493	0.513	0.547	0.565	0.51	0.591	0.63	0.92	0.956	0.939	0.957	0.708	0.698	0.735	0.398	0.466	0.524	0.372	0.417	0.468	0.522	0.331	0.411	0.485	0.505	1.036	1.039	1.082	1.126	1.133	1.137	1.16	1.203	0.971	1.168	1.151	1.042	1.021	0.469	0.543	0.436	0.489	0.523	0.905
345	0.657	0.517	0.538	0.371	0.388	0.493	0.512	0.547	0.565	0.51	0.591	0.63	0.92	0.956	0.938	0.957	0.707	0.697	0.735	0.396	0.465	0.524	0.37	0.415	0.468	0.522	0.329	0.411	0.485	0.505	1.035	1.038	1.082	1.125	1.132	1.137	1.16	1.203	0.97	1.167	1.151	1.042	1.02	0.465	0.543	0.436	0.487	0.522	0.905
350	0.657	0.517	0.538	0.37	0.387	0.491	0.511	0.546	0.565	0.51	0.591	0.629	0.919	0.955	0.937	0.956	0.707	0.697	0.734	0.394	0.465	0.524	0.367	0.414	0.467	0.522	0.327	0.41	0.485	0.505	1.033	1.037	1.082	1.124	1.131	1.136	1.16	1.203	0.97	1.166	1.15	1.041	1.019	0.463	0.543	0.431	0.485	0.522	0.904
355	0.657	0.516	0.537	0.369	0.386	0.49	0.51	0.546	0.565	0.51	0.59	0.629	0.919	0.955	0.936	0.955	0.706	0.696	0.734	0.392	0.465	0.523	0.365	0.412	0.467	0.521	0.325	0.41	0.484	0.505	1.031	1.036	1.082	1.122	1.129	1.136	1.16	1.203	0.969	1.165	1.15	1.04	1.018	0.462	0.544	0.428	0.483	0.522	0.902
360	0.657	0.515	0.537	0.368	0.385	0.489	0.509	0.545	0.565	0.51	0.59	0.629	0.918	0.955	0.936	0.955	0.705	0.695	0.735	0.391	0.465	0.524	0.363	0.411	0.467	0.521	0.323	0.41	0.484	0.504	1.029	1.035	1.082	1.121	1.128	1.135	1.16	1.203	0.968	1.165	1.15	1.04	1.017	0.457	0.543	0.425	0.482	0.522	0.901
365	0.657	0.515	0.536	0.367	0.385	0.488	0.508	0.545	0.565	0.51	0.59	0.629	0.918	0.955	0.935	0.954	0.705	0.695	0.734	0.389	0.464	0.524	0.361	0.41	0.466	0.521	0.322	0.409	0.484	0.505	1.027	1.035	1.082	1.12	1.126	1.134	1.159	1.203	0.967	1.165	1.15	1.039	1.017	0.455	0.54	0.422	0.482	0.522	0.901
370	0.657	0.514	0.536	0.366	0.384	0.487	0.507	0.544	0.565	0.51	0.589	0.629	0.917	0.955	0.934	0.953	0.704	0.695	0.734	0.387	0.464	0.523	0.359	0.408	0.466	0.521	0.32	0.409	0.484	0.504	1.026	1.034	1.082	1.119	1.125	1.134	1.159	1.203	0.966	1.163	1.149	1.038	1.015	0.455	0.542	0.419	0.481	0.522	0.899
375	0.657	0.514	0.535	0.365	0.383	0.486	0.506	0.544	0.564	0.51	0.589	0.629	0.917	0.955	0.934	0.953	0.704	0.694	0.733	0.386	0.464	0.523	0.356	0.407	0.466	0.521	0.318	0.409	0.484	0.504	1.024	1.033	1.082	1.118	1.123	1.133	1.16	1.203	0.966	1.16	1.149	1.037	1.015	0.456	0.542	0.417	0.481	0.521	0.898
380	0.656	0.513	0.535	0.364	0.382	0.485	0.505	0.544	0.565	0.51	0.589	0.629	0.916	0.955	0.933	0.952	0.703	0.693	0.733	0.384	0.464	0.523	0.354	0.406	0.466	0.521	0.317	0.409	0.484	0.505	1.022	1.033	1.082	1.116	1.122	1.133	1.159	1.203	0.965	1.159	1.149	1.037	1.014	0.453	0.544	0.413	0.48	0.521	0.897
385	0.656	0.513	0.535	0.363	0.381	0.484	0.504	0.543	0.564	0.51	0.589	0.629	0.916	0.954	0.931	0.952	0.703	0.694	0.733	0.383	0.464	0.523	0.352	0.405	0.465	0.521	0.315	0.408	0.484	0.504	1.02	1.032	1.082	1.115	1.121	1.132	1.159	1.203	0.965	1.158	1.149	1.036	1.013	0.449	0.544	0.409	0.479	0.52	0.897
390	0.656	0.512	0.534	0.362	0.381	0.483	0.503	0.543	0.564	0.51	0.588	0.629	0.915	0.954	0.931	0.952	0.702	0.693	0.731	0.381	0.463	0.523	0.35	0.404	0.465	0.521	0.314	0.408	0.484	0.504	1.019	1.031	1.082	1.114	1.119	1.132	1.159	1.203	0.965	1.156	1.149	1.035	1.012	0.448	0.543	0.407	0.478	0.519	0.895
395	0.656	0.511	0.533	0.361	0.38	0.482	0.502	0.542	0.564	0.51	0.588	0.628	0.915	0.955	0.93	0.951	0.702	0.693	0.732	0.379	0.463	0.523	0.348	0.403	0.465	0.521	0.312	0.408	0.484	0.504	1.017	1.031	1.082	1.113	1.118	1.132	1.159	1.204	0.964	1.155	1.149	1.034	1.012	0.447	0.539	0.404	0.477	0.52	0.895
400	0.656	0.511	0.533	0.36	0.379	0.481	0.501	0.543	0.564	0.51	0.588	0.628	0.914	0.954	0.929	0.95	0.701	0.691	0.732	0.378	0.463	0.523	0.346	0.402	0.464	0.52	0.311	0.408	0.484	0.504	1.015	1.03	1.081	1.112	1.117	1.131	1.159	1.203	0.963	1.154	1.149	1.034	1.011	0.445	0.539	0.403	0.476	0.519	0.893
405	0.656	0.51	0.532	0.359	0.378	0.48	0.5	0.542	0.564	0.51	0.588	0.628	0.914	0.954	0.929	0.95	0.701	0.691	0.732	0.376	0.463	0.523	0.344	0.4	0.464	0.52	0.309	0.407	0.484	0.504	1.014	1.03	1.082	1.11	1.115	1.131	1.159	1.204	0.963	1.154	1.149	1.033	1.01	0.442	0.538	0.401	0.475	0.519	0.892
410	0.656	0.51	0.532	0.358	0.378	0.479	0.499	0.541	0.564	0.51	0.588	0.628	0.914	0.954	0.927	0.95	0.7	0.692	0.731	0.375	0.462	0.523	0.342	0.4	0.464	0.52	0.308	0.407	0.484	0.504	1.012	1.029	1.082	1.109	1.114	1.131	1.158	1.204	0.962	1.153	1.148	1.032	1.009	0.441	0.538	0.399	0.475	0.52	0.892
415	0.656	0.509	0.531	0.357	0.377	0.478	0.498	0.541	0.564	0.51	0.588	0.628	0.913	0.954	0.927	0.949	0.7	0.69	0.731	0.374	0.462	0.523	0.34	0.399	0.464	0.52	0.306	0.407	0.484	0.504	1.01	1.028	1.081	1.108	1.113	1.13	1.159	1.203	0.962	1.152	1.149	1.031	1.008	0.439	0.538	0.397	0.474	0.519	0.89
420	0.656	0.509	0.531	0.356	0.376	0.477	0.497	0.541	0.564	0.51	0.588	0.628	0.913	0.954	0.926	0.949	0.699	0.689	0.73	0.373	0.462	0.523	0.338	0.398	0.463	0.52	0.305	0.407	0.484	0.504	1.009	1.028	1.081	1.107	1.111	1.13	1.159	1.204	0.961	1.15	1.149	1.031	1.008	0.44	0.534	0.394	0.475	0.518	0.89
425	0.656	0.508	0.53	0.355	0.375	0.476	0.496	0.541	0.564	0.51	0.587	0.628	0.913	0.954	0.925	0.949	0.698	0.689	0.731	0.371	0.462	0.523	0.336	0.396	0.463	0.52	0.304	0.407	0.484	0.504	1.007	1.028	1.082	1.105	1.11	1.129	1.158	1.204	0.961	1.149	1.15	1.03	1.007	0.44	0.537	0.392	0.475	0.516	0.888
430	0.656	0.507	0.53	0.354	0.375	0.475	0.495	0.541	0.564	0.51	0.587	0.628	0.913	0.954	0.924	0.948	0.698	0.689	0.733	0.37	0.462	0.523	0.334	0.396	0.463	0.52	0.303	0.406	0.483	0.504	1.005	1.027	1.081	1.104	1.109	1.129	1.158	1.204	0.961	1.149	1.148	1.029	1.006	0.438	0.538	0.39	0.473	0.515	0.887
435	0.655	0.507	0.53	0.353	0.374	0.473	0.494	0.541	0.564	0.51	0.587	0.628	0.912	0.954	0.924	0.948	0.697	0.688	0.732	0.369	0.462	0.523	0.332	0.395	0.463	0.52	0.302	0.406	0.483	0.504	1.003	1.027	1.081	1.103	1.107	1.129	1.158	1.204	0.96	1.148	1.148	1.029	1.005	0.437	0.537	0.388	0.472	0.516	0.887
440	0.656	0.506	0.529	0.352	0.373	0.473	0.493	0.541	0.564	0.51	0.587	0.628	0.912	0.954	0.923	0.948	0.697	0.688	0.731	0.368	0.462	0.523	0.33	0.394	0.463	0.52	0.301	0.406	0.483	0.504	1.001	1.027	1.081	1.101	1.105	1.129	1.158	1.204	0.96	1.147	1.148	1.028	1.005	0.438	0.539	0.385	0.471	0.515	0.886
445	0.655	0.506	0.529	0.351	0.373	0.471	0.493	0.54	0.564	0.51	0.586	0.628	0.911	0.953	0.922	0.947	0.696	0.688	0.732	0.367	0.462	0.523	0.328	0.393	0.463	0.52	0.3	0.406	0.483	0.504	0.999	1.026	1.081	1.1	1.104	1.128	1.158	1.204	0.959	1.147	1.148	1.027	1.004	0.435	0.537	0.384	0.47	0.516	0.885
450	0.655	0.505	0.528	0.35	0.372	0.47	0.491	0.54	0.564	0.51	0.586	0.628	0.911	0.954	0.921	0.947	0.696	0.687	0.732	0.365	0.461	0.523	0.326	0.392	0.462	0.52	0.299	0.406	0.483	0.504	0.998	1.026	1.081	1.099	1.103	1.128	1.158	1.204	0.959	1.145	1.148	1.027	1.003	0.434	0.536	0.382	0.47	0.517	0.883
455	0.655	0.505	0.528	0.349	0.371	0.469	0.49	0.54	0.564	0.51	0.586	0.628	0.911	0.953	0.92	0.946	0.695	0.687	0.732	0.364	0.461	0.522	0.325	0.391	0.462	0.52	0.297	0.406	0.483	0.504	0.996	1.026	1.081	1.098	1.101	1.128	1.159	1.204	0.959	1.145	1.148	1.026	1.002	0.434	0.537	0.378	0.47	0.518	0.883
460	0.655	0.504	0.527	0.348	0.371	0.468	0.489	0.54	0.564	0.51	0.586	0.628	0.911	0.953	0.919	0.946	0.694	0.688	0.732	0.364	0.461	0.523	0.322	0.39	0.462	0.52	0.296	0.405	0.483	0.504	0.994	1.025	1.081	1.097	1.1	1.128	1.158	1.204	0.959	1.144	1.148	1.025	1.001	0.43	0.539	0.377	0.469	0.517	0.882
465	0.655	0.503	0.527	0.347	0.37	0.467	0.488	0.539	0.564	0.51	0.586	0.628	0.911	0.954	0.919	0.946	0.694	0.687	0.73	0.363	0.461	0.522	0.321	0.389	0.462	0.52	0.296	0.406	0.483	0.504	0.993	1.026	1.081	1.095	1.099	1.128	1.158	1.204	0.958	1.143	1.148	1.024	1.001	0.429	0.537	0.375	0.469	0.517	0.881
470	0.655	0.503	0.526	0.346	0.369	0.466	0.487	0.54	0.564	0.51	0.586	0.628	0.911	0.954	0.918	0.946	0.693	0.686	0.73	0.362	0.461	0.523	0.319	0.389	0.462	0.52	0.295	0.405	0.483	0.504	0.991	1.025	1.081	1.094	1.097	1.127	1.158	1.204	0.959	1.142	1.147	1.023	1	0.427	0.538	0.374	0.469	0.516	0.88
475	0.656	0.502	0.526	0.345	0.368	0.465	0.487	0.539	0.563	0.51	0.586	0.627	0.91	0.954	0.917	0.945	0.693	0.687	0.729	0.361	0.461	0.522	0.317	0.388	0.462	0.52	0.294	0.405	0.483	0.504	0.99	1.024	1.082	1.093	1.096	1.127	1.158	1.204	0.958	1.142	1.147	1.023	0.999	0.428	0.537	0.371	0.469	0.516	0.879
480	0.656	0.502	0.526	0.344	0.368	0.464	0.485	0.539	0.564	0.51	0.586	0.627	0.91	0.954	0.916	0.945	0.692	0.688	0.73	0.36	0.461	0.523	0.315	0.387	0.461	0.52	0.293	0.405	0.483	0.504	0.988	1.025	1.082	1.091	1.095	1.127	1.158	1.204	0.958	1.141	1.147	1.022	0.999	0.428	0.538	0.37	0.468	0.516	0.878
485	0.656	0.501	0.525	0.343	0.368	0.463	0.485	0.539	0.564	0.51	0.585	0.628	0.91	0.953	0.915	0.945	0.691	0.688	0.73	0.359	0.461	0.523	0.313	0.386	0.461	0.519	0.292	0.405	0.483	0.504	0.986	1.024	1.081	1.09	1.093	1.127	1.158	1.204	0.958	1.14	1.147	1.021	0.998	0.43	0.537	0.367	0.468	0.516	0.877
490	0.655	0.5	0.525	0.342	0.367	0.462	0.484	0.539	0.564	0.51	0.585	0.627	0.91	0.953	0.915	0.945	0.691	0.688	0.73	0.358	0.461	0.523	0.312	0.386	0.461	0.519	0.292	0.405	0.483	0.504	0.984	1.024	1.082	1.089	1.092	1.127	1.159	1.204	0.958	1.139	1.148	1.02	0.997	0.429	0.537	0.365	0.469	0.518	0.876
495	0.655	0.5	0.524	0.341	0.366	0.461	0.483	0.539	0.564	0.509	0.585	0.627	0.91	0.953	0.914	0.945	0.69	0.686	0.73	0.358	0.461	0.523	0.31	0.385	0.461	0.519	0.291	0.405	0.483	0.504	0.983	1.024	1.081	1.088	1.091	1.127	1.158	1.204	0.958	1.138	1.147	1.02	0.996	0.429	0.538	0.364	0.469	0.517	0.875
500	0.655	0.499	0.524	0.34	0.366	0.46	0.482	0.539	0.564	0.509	0.585	0.627	0.91	0.953	0.913	0.945	0.689	0.685	0.73	0.357	0.461	0.522	0.308	0.384	0.461	0.519	0.291	0.405	0.483	0.504	0.981	1.024	1.082	1.087	1.089	1.127	1.158	1.204	0.958	1.138	1.148	1.019	0.996	0.428	0.536	0.36	0.468	0.516	0.874
505	0.655	0.499	0.523	0.339	0.365	0.459	0.481	0.539	0.564	0.509	0.585	0.627	0.909	0.953	0.912	0.944	0.689	0.685	0.731	0.356	0.461	0.522	0.306	0.384	0.461	0.519	0.29	0.405	0.483	0.504	0.979	1.024	1.082	1.085	1.088	1.127	1.158	1.204	0.958	1.137	1.147	1.018	0.995	0.426	0.538	0.359	0.468	0.516	0.873
510	0.655	0.498	0.523	0.338	0.365	0.458	0.48	0.538	0.564	0.509	0.585	0.627	0.909	0.953	0.911	0.944	0.689	0.684	0.729	0.356	0.461	0.522	0.305	0.383	0.461	0.519	0.289	0.405	0.483	0.504	0.977	1.023	1.082	1.084	1.087	1.126	1.158	1.204	0.958	1.136	1.147	1.017	0.995	0.423	0.539	0.358	0.467	0.517	0.873
515	0.655	0.498	0.523	0.337	0.364	0.456	0.479	0.539	0.564	0.51	0.585	0.627	0.909	0.953	0.91	0.944	0.688	0.684	0.729	0.355	0.461	0.522	0.303	0.383	0.461	0.519	0.289	0.404	0.483	0.504	0.975	1.023	1.082	1.083	1.085	1.127	1.158	1.205	0.958	1.136	1.147	1.017	0.993	0.422	0.537	0.356	0.468	0.517	0.872
520	0.655	0.497	0.522	0.336	0.364	0.455	0.478	0.538	0.564	0.51	0.585	0.627	0.909	0.953	0.91	0.943	0.687	0.685	0.73	0.355	0.461	0.522	0.301	0.382	0.46	0.519	0.288	0.405	0.483	0.504	0.974	1.023	1.081	1.082	1.085	1.126	1.158	1.204	0.957	1.135	1.147	1.016	0.993	0.421	0.535	0.354	0.467	0.517	0.872
525	0.655	0.496	0.522	0.335	0.363	0.454	0.477	0.538	0.564	0.51	0.585	0.627	0.909	0.953	0.909	0.943	0.687	0.686	0.73	0.354	0.46	0.522	0.3	0.381	0.46	0.519	0.288	0.404	0.483	0.504	0.972	1.023	1.081	1.081	1.083	1.126	1.159	1.205	0.957	1.135	1.147	1.015	0.992	0.419	0.536	0.353	0.467	0.516	0.87
530	0.655	0.496	0.522	0.334	0.363	0.453	0.476	0.538	0.564	0.509	0.585	0.627	0.909	0.953	0.908	0.943	0.686	0.685	0.732	0.353	0.46	0.523	0.298	0.381	0.46	0.519	0.287	0.404	0.483	0.504	0.971	1.023	1.081	1.08	1.082	1.126	1.158	1.205	0.957	1.135	1.148	1.014	0.991	0.42	0.536	0.352	0.466	0.516	0.869
535	0.655	0.495	0.521	0.333	0.362	0.452	0.475	0.539	0.563	0.509	0.584	0.627	0.908	0.953	0.907	0.943	0.685	0.685	0.73	0.353	0.46	0.522	0.297	0.38	0.46	0.519	0.287	0.404	0.483	0.504	0.969	1.023	1.082	1.078	1.08	1.126	1.159	1.205	0.957	1.134	1.148	1.013	0.991	0.422	0.538	0.351	0.466	0.515	0.869
540	0.655	0.495	0.521	0.332	0.362	0.451	0.474	0.538	0.563	0.509	0.585	0.627	0.908	0.952	0.906	0.943	0.685	0.685	0.73	0.352	0.46	0.522	0.295	0.38	0.46	0.519	0.287	0.404	0.483	0.504	0.967	1.023	1.081	1.077	1.079	1.126	1.158	1.205	0.957	1.134	1.147	1.013	0.99	0.422	0.538	0.35	0.467	0.514	0.867
545	0.655	0.494	0.52	0.331	0.361	0.45	0.474	0.538	0.564	0.509	0.585	0.627	0.908	0.953	0.905	0.942	0.684	0.685	0.73	0.352	0.46	0.522	0.294	0.379	0.46	0.519	0.286	0.404	0.483	0.504	0.966	1.022	1.082	1.075	1.078	1.126	1.158	1.205	0.957	1.134	1.148	1.012	0.989	0.423	0.536	0.348	0.466	0.513	0.866
550	0.654	0.493	0.52	0.33	0.361	0.449	0.473	0.538	0.564	0.509	0.584	0.627	0.908	0.953	0.904	0.942	0.684	0.686	0.729	0.351	0.46	0.522	0.292	0.379	0.46	0.519	0.286	0.404	0.483	0.504	0.965	1.023	1.082	1.074	1.077	1.126	1.158	1.205	0.957	1.134	1.147	1.011	0.989	0.424	0.535	0.347	0.466	0.513	0.866
555	0.654	0.493	0.52	0.329	0.361	0.448	0.472	0.538	0.564	0.51	0.584	0.627	0.908	0.952	0.903	0.942	0.683	0.686	0.731	0.351	0.46	0.522	0.291	0.378	0.46	0.519	0.285	0.404	0.483	0.504	0.963	1.023	1.082	1.073	1.076	1.126	1.159	1.205	0.957	1.133	1.147	1.011	0.988	0.423	0.536	0.346	0.466	0.514	0.865
560	0.654	0.492	0.519	0.328	0.36	0.447	0.471	0.538	0.564	0.51	0.584	0.627	0.908	0.952	0.903	0.942	0.683	0.686	0.73	0.351	0.46	0.522	0.289	0.378	0.46	0.519	0.285	0.404	0.483	0.504	0.962	1.022	1.082	1.072	1.074	1.125	1.159	1.205	0.957	1.132	1.148	1.009	0.987	0.421	0.534	0.344	0.465	0.514	0.865
565	0.654	0.492	0.519	0.327	0.36	0.446	0.47	0.538	0.563	0.509	0.584	0.627	0.907	0.952	0.902	0.942	0.682	0.685	0.73	0.35	0.46	0.522	0.288	0.377	0.46	0.519	0.284	0.404	0.483	0.504	0.96	1.022	1.082	1.071	1.073	1.125	1.159	1.205	0.957	1.132	1.147	1.009	0.986	0.419	0.536	0.342	0.464	0.513	0.864
570	0.654	0.491	0.519	0.326	0.36	0.445	0.469	0.538	0.564	0.51	0.584	0.627	0.907	0.952	0.901	0.942	0.681	0.685	0.73	0.35	0.46	0.522	0.286	0.377	0.46	0.519	0.284	0.404	0.483	0.504	0.958	1.023	1.082	1.069	1.073	1.125	1.159	1.205	0.958	1.131	1.147	1.008	0.986	0.418	0.536	0.342	0.463	0.512	0.862
575	0.654	0.49	0.518	0.325	0.359	0.444	0.469	0.538	0.564	0.51	0.584	0.627	0.907	0.952	0.9	0.941	0.681	0.685	0.731	0.349	0.46	0.522	0.285	0.376	0.46	0.519	0.284	0.404	0.483	0.504	0.957	1.023	1.082	1.068	1.071	1.126	1.159	1.205	0.957	1.13	1.147	1.007	0.985	0.417	0.535	0.34	0.464	0.513	0.862
580	0.654	0.49	0.518	0.324	0.359	0.443	0.468	0.538	0.564	0.51	0.584	0.627	0.907	0.953	0.899	0.941	0.68	0.685	0.73	0.349	0.46	0.522	0.284	0.376	0.46	0.519	0.284	0.404	0.483	0.504	0.956	1.022	1.082	1.067	1.07	1.126	1.159	1.205	0.958	1.129	1.147	1.007	0.984	0.416	0.534	0.34	0.464	0.512	0.861
585	0.654	0.489	0.518	0.323	0.359	0.441	0.467	0.538	0.564	0.509	0.584	0.627	0.907	0.952	0.898	0.941	0.679	0.685	0.731	0.349	0.46	0.522	0.282	0.375	0.46	0.519	0.284	0.404	0.483	0.504	0.954	1.022	1.082	1.066	1.069	1.125	1.159	1.205	0.957	1.129	1.147	1.006	0.983	0.414	0.533	0.338	0.465	0.511	0.86
590	0.654	0.489	0.517	0.322	0.358	0.44	0.466	0.538	0.563	0.51	0.584	0.627	0.907	0.952	0.897	0.941	0.679	0.685	0.728	0.348	0.46	0.522	0.281	0.375	0.46	0.519	0.283	0.404	0.483	0.503	0.952	1.022	1.082	1.064	1.068	1.125	1.158	1.205	0.958	1.128	1.147	1.005	0.983	0.414	0.533	0.337	0.464	0.512	0.859
595	0.654	0.488	0.517	0.321	0.358	0.439	0.465	0.538	0.564	0.51	0.584	0.626	0.907	0.952	0.897	0.941	0.678	0.684	0.728	0.348	0.46	0.522	0.279	0.375	0.46	0.518	0.283	0.404	0.483	0.503	0.951	1.022	1.083	1.063	1.067	1.125	1.159	1.205	0.958	1.127	1.148	1.004	0.982	0.416	0.533	0.337	0.464	0.513	0.859
600	0.654	0.487	0.517	0.32	0.357	0.438	0.464	0.537	0.563	0.51	0.584	0.626	0.907	0.952	0.896	0.941	0.678	0.684	0.73	0.348	0.46	0.522	0.278	0.374	0.46	0.519	0.283	0.404	0.483	0.503	0.95	1.022	1.082	1.062	1.065	1.125	1.159	1.205	0.958	1.126	1.148	1.004	0.982	0.415	0.533	0.338	0.464	0.512	0.859
[truncated: 48 more columns]
